# Supplementary material for: Effectiveness of couple-based violence prevention education in reducing intimate partner violence during pregnancy in rural Ethiopia: A cluster randomized controlled trial
Source: PLoS One. 2025 Jan 17;20(1):e0317667. doi: 10.1371/journal.pone.0317667 (PMC11741630; doi:10.1371/journal.pone.0317667)
Supplement: S2 File — (XLSX) [file pone.0317667.s002.xlsx]

## Sheet: Data View
id	cluste_id	study_group	age	age_cat	age_marriage	age@marcat	religion	ethnicity	edu	edu_hus	occup	base_autonomy	auton_score	household_purchase	family_visit	wife_spending	numb_o_children	seeking_own_healtcare	Ipv_baseline	phys_baseline	slap_throw_bln	push_shove_bln	hit_bln	kick_bln	choke_bln	threat_use_bln	psch_ipv_bln	say_do_bln	threat_hurt_bln	insult_bln	do_scare_bln	sex_ipv_bln	force_sex_bln	force_threats_bln	forece_other_bln	ipv_eln	phy_ipv_eln	slap_eln	push_eln	hit_eln	kick_eln	choke_eln	threat_use_eln	pscho_ipv	say_do_eln	threat_hurt_eln	insult_eln	scare_eln	sex_ipv_eln
101	1	1	22	1	19	1	2	0	0	0	0	1	3	1	2	2	2	1	1	1	1	0	0	0	0	0	1	0	0	1	0	0	0	0	0	1	1	0	1	0	0	0	0	0	0	0	0	0	0
102	1	1	19	1	18	1	4	1	0	0	0	0	2	2	1	2	1	1	1	1	1	0	1	0	0	0	1	0	1	1	1	0	0	0	0	1	0	0	0	0	0	0	0	1	0	1	1	1	0
103	1	1	19	1	16	1	1	0	2	3	0	1	3	2	2	2	1	1	0	0	0	0	0	0	0	0	0	0	0	0	0	0	0	0	0	0	0	0	0	0	0	0	0	0	0	0	0	0	0
104	1	1	27	2	22	2	3	2	0	1	0	0	0	1	1	1	1	1	1	0	0	1	0	0	0	0	1	1	0	0	1	0	0	0	0	0	1	0	1	0	0	0	0	0	0	0	0	0	0
105	1	1	32	2	25	2	1	0	0	1	2	1	5	2	2	2	2	2	1	0	0	0	0	0	0	0	0	0	0	0	0	1	0	1	0	0	0	0	0	0	0	0	0	1	1	0	0	0	1
106	1	1	24	1	20	2	1	0	3	0	0	1	3	1	0	0	1	2	0	0	0	0	0	0	0	0	0	0	0	0	1	0	0	0	0	0	0	0	0	0	0	0	0	0	0	0	0	0	0
107	1	1	27	2	22	2	1	3	2	2	0	0	2	1	1	1	2	2	0	0	0	0	0	0	0	0	0	0	0	0	0	0	0	0	0	0	0	0	0	0	0	0	0	0	0	0	0	0	0
108	1	1	36	3	23	2	4	2	2	2	1	0	2	1	1	1	2	2	0	0	0	0	0	0	0	0	0	0	0	0	0	0	0	0	0	0	0	0	0	0	0	0	0	0	0	0	0	0	0
109	1	1	32	2	20	2	2	3	1	1	1	1	4	2	2	0	1	2	0	0	0	0	0	0	0	0	0	0	0	0	0	0	0	0	0	0	0	0	0	0	0	0	0	0	0	0	0	0	0
110	1	1	30	2	20	2	1	0	3	3	2	1	5	2	2	2	2	2	0	0	0	0	0	0	0	0	0	0	0	0	0	0	0	0	0	0	0	0	0	0	0	0	0	0	0	0	0	0	0
111	1	1	19	1	16	1	1	0	1	1	0	1	4	2	1	2	2	2	0	0	0	0	0	0	0	0	0	0	0	0	0	0	0	0	0	0	0	0	0	0	0	0	0	0	0	0	0	0	0
112	1	1	27	2	23	2	3	2	2	2	2	0	1	1	2	1	1	1	0	0	0	0	0	0	0	0	0	0	0	0	0	0	0	0	0	0	0	0	0	0	0	0	0	0	0	0	0	0	0
113	1	1	30	2	28	2	1	1	1	2	0	1	3	1	2	2	1	2	0	0	0	0	0	0	0	0	0	0	0	0	0	0	0	0	0	0	0	0	0	0	0	0	0	0	0	0	0	0	0
114	1	1	22	1	18	1	2	3	0	0	0	0	2	1	1	2	2	1	1	1	0	0	1	0	0	0	0	0	0	0	0	0	0	0	0	0	0	0	0	1	0	0	0	0	0	0	0	0	0
115	1	1	28	2	22	2	4	0	2	1	0	1	3	2	1	0	2	1	0	0	0	0	0	0	0	0	0	0	0	0	0	0	0	0	0	0	0	0	0	0	0	0	0	0	0	0	0	0	0
116	1	1	40	3	25	2	1	0	2	2	0	0	2	2	0	1	1	1	0	0	0	0	0	0	0	0	0	0	0	0	0	0	0	0	0	0	0	0	0	0	0	0	0	0	0	0	0	0	0
117	1	1	25	2	18	1	2	0	1	0	0	0	0	1	1	1	1	1	1	1	1	1	0	0	0	0	0	0	0	0	0	0	0	0	0	0	1	1	0	0	1	0	0	0	0	0	0	0	0
118	1	1	45	3	24	2	1	0	0	0	0	0	2	1	1	2	2	1	1	0	0	0	0	0	0	0	1	0	1	0	0	1	1	1	1	0	0	0	0	0	0	0	0	0	0	0	0	0	0
119	1	1	35	3	27	2	3	0	0	1	0	1	3	2	2	2	1	1	0	0	0	0	0	0	0	0	1	0	0	0	1	0	0	0	0	0	0	0	0	0	0	0	0	0	0	0	0	0	0
120	1	1	39	3	26	2	1	0	1	0	0	1	3	1	2	1	2	2	1	1	1	0	0	0	0	1	1	0	0	1	1	1	1	0	1	0	0	1	0	0	0	0	1	0	0	0	0	0	1
121	1	1	38	3	21	2	1	1	0	2	0	1	4	1	2	2	2	2	0	0	0	0	0	0	0	0	0	1	0	0	0	0	0	0	0	0	0	0	0	0	0	0	0	0	0	0	0	0	0
122	1	1	40	3	20	2	1	1	1	0	0	0	2	0	2	1	1	1	0	0	0	0	0	0	0	0	0	0	0	0	0	0	0	0	0	0	0	0	0	0	0	0	0	0	0	0	0	0	0
123	1	1	19	1	17	1	4	2	1	2	0	0	1	1	1	2	1	1	1	0	0	0	0	0	0	0	1	0	0	0	1	0	0	0	0	0	0	0	0	0	0	0	0	1	0	0	0	1	0
124	1	1	36	3	25	2	1	4	0	2	2	0	2	1	1	0	2	1	1	1	0	1	0	0	0	0	1	1	0	0	1	0	0	0	0	0	1	0	1	0	0	0	0	0	0	0	0	0	0
125	1	1	46	3	20	2	1	0	3	1	0	1	3	0	2	1	1	2	0	0	0	0	0	0	0	0	0	0	0	0	0	0	0	0	0	0	0	0	0	0	0	0	0	0	0	0	0	0	0
126	1	1	22	1	18	2	1	1	0	0	0	0	1	1	1	1	1	0	1	1	0	1	1	0	0	0	1	1	1	1	0	0	0	0	0	0	0	0	0	0	0	0	0	0	0	0	0	0	1
127	1	1	33	2	29	2	1	0	0	0	0	0	0	1	1	1	1	1	1	0	0	0	0	0	0	0	0	0	0	0	0	1	0	1	0	0	0	0	0	0	0	0	0	0	0	0	0	0	0
128	2	1	19	1	18	1	1	0	0	0	0	0	2	1	4	2	4	2	1	0	0	0	0	0	0	0	1	0	1	0	0	0	0	0	0	0	0	0	0	0	0	0	0	0	0	0	0	0	0
129	2	1	27	2	20	2	1	0	0	2	2	0	0	1	1	1	1	1	0	0	0	0	0	0	0	0	1	1	1	0	0	1	0	0	1	1	0	0	0	0	0	0	0	0	0	0	0	0	1
130	2	1	21	1	16	1	2	3	0	0	0	0	0	1	1	1	1	1	0	0	0	0	0	0	0	0	0	0	0	0	0	0	0	0	0	0	0	0	0	0	0	0	0	0	0	0	0	0	0
131	2	1	30	2	22	2	3	2	1	1	0	1	5	0	2	2	0	2	0	0	0	0	0	0	0	0	0	0	0	0	0	0	0	0	0	0	0	0	0	0	0	0	0	0	0	0	0	0	0
132	2	1	26	2	24	2	1	0	0	2	0	1	4	0	2	1	2	2	0	0	0	0	0	0	0	0	0	0	0	0	0	0	0	0	0	0	0	0	0	0	0	0	0	0	0	0	0	0	0
133	2	1	23	1	18	1	4	3	1	0	0	0	0	1	1	1	1	1	1	0	0	0	0	0	0	0	1	0	1	0	1	1	0	0	1	1	0	0	0	0	0	0	0	1	0	1	0	1	0
134	2	1	32	2	23	2	2	0	1	0	2	1	4	2	2	0	1	2	0	0	0	0	0	0	0	0	0	0	0	0	0	0	0	0	0	0	0	0	0	0	0	0	0	0	0	0	0	0	0
135	2	1	28	2	22	2	1	0	0	1	0	0	1	1	2	1	1	1	0	0	0	0	0	0	0	0	0	0	0	0	0	0	0	0	0	0	0	0	0	0	0	0	0	0	0	0	0	0	0
136	2	1	30	2	25	2	1	0	0	2	0	0	2	1	2	1	1	2	1	1	0	0	0	0	0	1	1	0	0	0	1	1	1	0	1	0	0	0	0	0	0	0	0	0	0	0	0	0	0
137	2	1	25	2	18	1	2	0	1	1	1	1	3	1	2	2	1	2	0	0	0	0	0	0	0	0	0	0	0	0	0	0	0	0	0	0	0	0	0	0	0	0	0	0	0	0	0	0	0
138	2	1	28	2	21	2	3	0	1	1	0	1	5	2	2	2	2	2	0	0	0	0	0	0	0	0	0	0	0	0	0	0	0	0	0	0	0	0	0	0	0	0	0	0	0	0	0	0	0
139	2	1	31	2	24	2	1	0	2	2	0	1	3	2	1	2	2	1	0	0	0	0	0	0	0	0	0	0	0	0	0	0	0	0	0	0	0	0	0	0	0	0	0	0	0	0	0	0	0
140	2	1	25	2	20	2	1	0	0	1	0	0	2	1	1	2	2	1	1	1	0	0	1	0	0	0	1	0	0	1	1	0	0	0	0	0	0	0	0	0	0	0	0	0	0	0	0	0	0
141	2	1	28	2	22	2	1	0	2	0	0	0	2	1	2	1	2	1	0	0	0	0	0	0	0	0	0	0	0	0	0	0	0	0	0	0	0	0	0	0	0	0	0	0	0	0	0	0	0
142	2	1	28	2	21	2	1	0	0	0	0	0	2	2	2	1	1	1	1	1	1	1	0	1	1	0	1	1	1	0	0	0	0	0	0	0	0	0	0	0	0	0	0	0	0	0	0	0	0
143	2	1	37	3	20	2	3	0	0	0	0	0	1	1	1	2	1	1	0	0	0	0	0	0	0	0	0	0	0	0	0	0	0	0	0	0	0	0	0	0	0	0	0	0	0	0	0	0	0
144	2	1	38	3	22	2	1	1	2	0	1	0	2	1	2	1	0	1	0	0	0	0	0	0	0	0	0	0	0	0	0	0	0	0	0	0	0	0	0	0	0	0	0	0	0	0	0	0	0
145	2	1	37	3	25	2	4	2	0	0	0	0	2	2	2	1	1	1	0	0	0	0	0	0	0	0	0	0	0	0	0	0	0	0	0	0	0	0	0	0	0	0	0	0	0	0	0	0	0
146	2	1	40	3	20	2	1	0	1	1	0	0	1	1	2	1	1	1	1	0	0	0	0	0	0	0	1	0	0	1	1	1	0	1	0	0	0	0	0	0	0	0	0	0	0	0	0	0	1
147	2	1	36	3	22	2	2	0	0	1	0	0	1	1	1	2	1	1	0	0	0	0	0	0	0	0	0	0	0	0	0	0	0	0	0	1	0	0	0	0	0	0	0	1	1	0	0	0	0
148	2	1	32	2	27	2	2	2	2	3	0	1	3	1	1	2	2	2	0	0	0	0	0	0	0	0	0	0	0	0	0	0	0	0	0	0	0	0	0	0	0	0	0	0	0	0	0	0	0
149	2	1	42	3	20	2	2	0	1	1	0	1	4	1	2	2	2	2	0	0	0	0	0	0	0	0	0	0	0	0	0	0	0	0	0	0	0	0	0	0	0	0	0	0	0	0	0	0	0
150	2	1	30	2	22	2	1	2	0	1	2	0	2	1	2	1	2	1	0	0	0	0	0	0	0	0	0	0	0	0	0	0	0	0	0	0	0	0	0	0	0	0	0	0	0	0	0	0	0
151	2	1	33	2	25	2	1	0	0	1	0	1	3	0	1	2	1	2	0	0	0	0	0	0	0	0	0	0	0	0	0	0	0	0	0	0	0	0	0	0	0	0	0	0	0	0	0	0	0
152	2	1	38	3	30	2	1	0	0	2	0	0	0	1	1	1	1	1	0	0	0	0	0	0	0	0	0	0	0	0	0	0	0	0	0	0	0	0	0	0	0	0	0	0	0	0	0	0	0
153	2	1	22	1	19	1	1	0	2	1	1	0	1	0	1	1	1	1	0	0	0	0	0	0	0	0	0	0	0	0	0	0	0	0	0	0	0	0	0	0	0	0	0	0	0	0	0	0	0
154	2	1	25	2	20	2	3	0	1	1	0	1	4	0	2	2	2	1	0	0	0	0	0	0	0	0	0	0	0	0	0	0	0	0	0	0	0	0	0	0	0	0	0	0	0	0	0	0	0
155	3	1	24	1	20	2	1	0	0	0	0	0	2	1	2	1	1	0	0	0	0	0	0	0	0	0	0	0	0	0	0	1	1	0	0	0	0	0	0	0	0	0	0	0	0	0	0	0	0
156	3	1	28	2	24	2	1	1	0	0	0	0	1	1	2	1	1	1	1	1	1	0	0	0	0	1	1	0	0	0	0	0	0	0	0	1	0	0	0	0	0	0	0	1	1	1	0	0	0
157	3	1	27	2	20	2	1	0	0	1	0	0	1	3	3	2	3	3	1	0	0	0	0	0	0	0	1	0	0	1	0	0	0	1	0	0	0	0	0	0	0	0	0	0	0	0	0	0	0
158	3	1	27	2	25	2	1	0	0	1	2	0	2	2	1	2	1	1	1	1	0	1	1	0	0	0	1	1	1	0	0	0	0	0	0	1	1	0	1	1	0	0	0	0	0	0	0	0	0
159	3	1	28	2	18	1	1	0	1	0	0	0	2	1	1	1	2	0	1	1	0	1	0	0	0	0	0	0	0	0	0	0	0	0	0	1	1	0	1	0	0	0	0	0	0	0	0	0	0
160	3	1	25	2	20	2	1	1	0	0	0	1	1	2	1	2	2	1	0	0	0	0	0	0	0	0	0	0	0	0	0	0	0	0	0	0	0	0	0	0	0	0	0	0	0	0	0	0	0
161	3	1	32	2	25	2	1	2	0	0	2	0	2	1	2	1	1	2	1	1	1	0	0	0	0	0	1	0	0	1	1	0	0	0	0	0	0	0	0	0	0	0	0	0	0	0	0	0	0
162	3	1	29	2	19	1	2	0	1	1	0	0	1	1	2	1	1	1	0	0	0	0	0	0	0	0	0	0	0	0	0	0	0	0	0	0	0	0	0	0	0	0	0	0	0	0	0	0	0
163	3	1	32	2	19	1	1	0	0	0	0	0	1	1	1	1	2	1	0	0	0	0	0	0	0	0	0	0	0	0	0	0	0	0	0	0	0	0	0	0	0	0	0	0	0	0	0	0	0
164	3	1	25	2	20	2	1	0	0	1	0	0	4	0	1	0	0	0	1	0	0	0	0	0	0	0	0	0	0	0	0	0	0	1	1	0	0	0	0	0	0	0	0	0	0	0	0	0	0
165	3	1	25	2	23	2	1	0	2	1	0	0	1	1	2	1	1	1	1	0	0	0	0	0	0	0	1	1	0	0	1	0	0	0	0	0	0	0	0	0	0	0	0	1	1	0	0	1	0
166	3	1	26	2	20	2	1	0	1	0	0	1	3	1	2	2	1	2	0	0	0	0	0	0	0	0	0	0	0	0	0	0	0	1	1	0	0	0	0	0	0	0	0	0	0	0	0	0	0
167	3	1	23	1	21	2	1	0	0	1	0	0	2	0	1	2	1	1	1	1	0	0	1	0	1	0	0	0	0	0	0	0	0	0	0	0	0	0	0	0	0	0	0	0	0	0	0	0	0
168	3	1	27	2	23	2	1	1	0	0	0	0	2	1	1	1	0	2	1	0	0	0	0	0	0	0	1	0	1	0	1	0	0	0	0	0	0	0	0	0	0	0	0	1	0	1	0	1	0
169	3	1	27	2	18	1	1	0	0	0	0	0	1	1	1	1	1	0	1	1	1	1	0	0	0	0	0	0	0	0	0	0	0	0	0	0	0	0	0	0	0	0	0	0	0	0	0	0	0
170	3	1	23	1	20	2	2	0	2	0	1	0	1	1	1	1	2	1	0	0	0	0	0	0	0	0	0	0	0	0	0	0	0	0	0	0	0	0	0	0	0	0	0	0	0	0	0	0	0
171	3	1	30	2	17	1	1	0	1	1	0	0	2	1	2	1	1	2	1	1	0	0	0	0	0	1	1	0	0	1	1	1	0	0	1	0	0	0	0	0	0	0	0	0	0	0	0	0	0
172	3	1	25	2	20	2	1	0	2	0	1	1	3	1	2	2	2	1	0	0	0	0	0	0	0	0	0	0	0	0	0	0	0	0	0	0	0	0	0	0	0	0	0	0	0	0	0	0	0
173	3	1	35	3	25	2	4	0	0	0	0	0	1	1	1	1	2	1	0	0	0	0	0	0	0	0	0	0	0	0	0	0	0	0	0	0	0	0	0	0	0	0	0	0	0	0	0	0	0
174	3	1	31	2	20	2	1	2	1	1	0	1	3	2	1	0	1	2	0	0	0	0	0	0	0	0	0	0	0	0	0	0	0	0	0	0	0	0	0	0	0	0	0	0	0	0	0	0	0
175	3	1	36	3	25	2	1	1	0	0	2	0	0	1	1	1	1	1	0	0	0	0	0	0	0	0	0	0	0	0	0	1	0	1	0	0	0	0	0	0	0	0	0	0	0	0	0	0	0
176	3	1	39	3	30	2	5	0	2	3	2	1	3	1	2	2	2	1	0	0	0	0	0	0	0	0	0	0	0	0	0	0	0	0	0	0	0	0	0	0	0	0	0	0	0	0	0	0	1
177	3	1	43	3	25	2	1	0	1	0	0	0	1	1	1	0	1	1	1	0	1	0	0	0	0	0	0	0	0	0	1	1	0	0	1	0	0	0	0	0	0	0	0	0	0	0	0	0	0
178	3	1	33	2	27	2	3	0	3	3	1	1	3	1	2	1	2	2	0	0	0	0	0	0	0	0	0	0	0	0	0	0	0	0	0	0	0	0	0	0	0	0	0	0	0	0	0	0	0
179	3	1	30	2	21	2	2	0	1	1	0	0	2	1	1	0	2	1	1	1	1	1	0	1	1	0	1	0	0	1	0	1	0	1	0	0	1	1	0	0	1	1	0	1	0	0	1	0	0
180	3	1	46	3	25	2	1	0	0	0	0	0	0	1	1	1	1	1	1	1	1	1	0	1	0	0	1	1	0	1	0	0	0	0	0	0	0	0	0	0	0	0	0	0	0	0	0	0	0
181	3	1	30	2	21	2	2	0	1	1	0	0	2	1	1	0	2	1	1	1	1	1	0	1	1	0	1	0	0	1	0	1	0	1	0	0	0	0	0	0	0	0	0	0	0	0	0	0	0
182	4	1	30	2	21	2	2	0	1	1	0	1	4	2	2	0	2	1	1	1	1	1	0	1	1	0	1	0	0	1	0	1	0	1	0	0	0	0	0	0	0	0	0	0	0	0	0	0	1
183	4	1	23	1	17	1	2	0	1	2	0	1	5	2	2	2	2	2	0	0	0	0	0	0	0	0	0	0	0	0	0	0	0	0	0	0	0	0	0	0	0	0	0	0	0	0	0	0	0
184	4	1	25	2	19	1	4	1	0	0	1	0	0	1	1	1	1	1	1	1	1	1	0	0	0	1	0	0	0	0	0	0	0	0	0	0	0	0	0	0	0	0	0	0	0	0	0	0	0
185	4	1	28	2	23	2	1	0	2	2	1	1	4	0	0	0	1	0	0	0	0	0	0	0	0	0	0	0	0	0	0	0	0	0	0	0	0	0	0	0	0	0	0	0	0	0	0	0	0
186	4	1	23	1	16	1	4	0	1	0	0	1	4	2	2	2	2	1	0	0	0	0	0	0	0	0	0	0	0	0	0	0	0	0	0	0	0	0	0	0	0	0	0	0	0	0	0	0	0
187	4	1	18	1	16	1	1	0	0	0	0	1	3	1	1	2	2	2	1	1	1	1	0	1	0	0	1	1	0	0	1	1	1	0	1	0	0	0	0	0	0	0	0	0	0	0	0	0	0
188	4	1	24	1	20	2	1	0	1	1	0	1	5	2	2	2	2	2	1	0	0	0	0	0	0	0	0	1	0	0	0	0	0	1	0	0	0	0	0	0	0	0	0	0	0	0	0	0	0
189	4	1	23	1	20	2	1	0	1	1	0	1	5	2	2	2	2	2	0	0	0	0	0	0	0	0	1	1	0	0	0	0	0	0	0	0	0	0	0	0	0	0	0	0	0	0	0	0	0
190	4	1	30	2	24	2	1	0	1	3	0	1	5	2	2	2	2	2	0	0	0	0	0	0	0	0	0	0	0	0	0	0	0	0	0	0	0	0	0	0	0	0	0	0	0	0	0	0	0
191	4	1	29	2	20	2	2	1	0	1	0	0	2	2	1	1	2	1	1	0	0	0	0	0	0	0	1	0	0	0	1	0	0	1	0	0	0	0	0	0	0	0	0	0	0	0	0	0	0
192	4	1	27	2	25	2	1	0	0	0	0	0	1	1	1	2	1	1	1	1	1	0	0	1	0	0	1	0	1	0	1	1	1	0	1	0	1	0	1	0	0	1	0	0	0	0	0	0	0
193	4	1	25	2	18	1	2	1	1	1	0	1	4	2	2	2	2	1	1	0	0	0	0	0	0	0	0	1	0	0	0	0	0	0	0	0	0	0	0	0	0	0	0	0	0	0	0	0	0
194	4	1	27	2	22	2	1	0	0	2	0	1	3	2	2	2	1	1	1	0	0	0	0	0	0	0	1	0	0	0	1	0	0	0	0	1	0	0	0	0	0	0	0	1	0	0	0	1	0
195	4	1	25	2	21	2	3	1	1	0	0	1	3	1	2	2	1	2	0	0	0	0	0	0	0	0	0	0	0	0	0	0	0	0	0	0	0	0	0	0	0	0	0	0	0	0	0	0	0
196	4	1	27	2	17	1	1	0	1	1	0	0	2	2	1	2	1	1	0	0	0	0	0	0	0	0	0	0	0	0	0	0	0	0	0	0	0	0	0	0	0	0	0	0	0	0	0	0	0
197	4	1	28	2	24	2	2	3	1	3	2	0	2	2	2	1	1	1	0	0	0	0	0	0	0	0	0	0	0	0	0	0	0	0	0	0	0	0	0	0	0	0	0	0	0	0	0	0	0
198	4	1	25	2	19	1	4	0	1	1	1	1	5	2	2	2	2	2	0	0	0	0	0	0	0	0	0	0	0	0	0	0	0	0	0	0	0	0	0	0	0	0	0	0	0	0	0	0	0
199	4	1	26	2	20	2	1	0	3	0	0	0	2	1	2	1	2	1	0	0	0	0	0	0	0	0	0	0	0	0	0	1	0	1	1	0	0	0	0	0	0	0	0	0	0	0	0	0	0
200	4	1	30	2	25	2	1	0	1	2	0	0	1	1	1	1	1	2	0	0	0	0	0	0	0	0	0	0	1	0	0	1	1	0	0	0	0	0	0	0	0	0	0	0	0	0	0	0	0
201	4	1	36	3	22	2	1	0	1	2	0	1	4	2	2	2	2	1	1	0	0	0	0	0	0	0	1	0	0	0	0	0	0	0	0	0	0	0	0	0	0	0	0	1	1	1	0	0	0
202	4	1	36	3	27	2	1	0	2	0	0	1	3	1	2	2	1	2	1	1	1	1	1	0	0	0	1	0	0	1	1	1	1	1	1	0	0	0	0	0	0	0	0	0	0	0	0	0	0
203	4	1	26	2	20	2	1	0	0	1	0	0	2	2	1	1	1	2	0	0	0	0	0	0	0	0	0	0	0	0	0	0	0	0	0	0	0	0	0	0	0	0	0	0	0	0	0	0	0
204	4	1	30	2	25	2	1	0	1	2	0	0	2	2	1	1	2	1	0	0	0	0	0	0	0	0	0	0	0	0	0	0	0	0	0	0	0	0	0	0	0	0	0	0	0	0	0	0	0
205	4	1	35	3	22	2	1	0	1	1	0	0	1	3	1	1	2	1	0	0	0	0	0	0	0	0	0	0	0	0	0	0	0	0	0	0	0	0	0	0	0	0	0	0	0	0	0	0	0
206	4	1	33	2	20	2	3	3	0	0	0	0	2	2	1	1	1	2	0	0	0	0	0	0	0	0	0	0	0	0	0	0	0	0	0	0	0	0	0	0	0	0	0	0	0	0	0	0	0
207	4	1	33	2	20	2	3	3	0	0	0	0	2	2	1	1	1	2	0	0	0	0	0	0	0	0	0	0	0	0	0	0	0	0	0	0	0	0	0	0	0	0	0	0	0	0	0	0	0
208	4	1	17	1	16	1	1	3	1	2	0	1	5	2	2	2	2	2	0	0	0	0	0	0	0	0	0	0	0	0	0	0	0	0	0	0	0	0	0	0	0	0	0	0	0	0	0	0	0
209	5	1	26	2	20	2	1	0	0	1	0	0	2	1	1	2	1	2	1	1	0	0	0	1	0	0	1	0	0	1	0	0	0	0	0	1	1	0	0	0	1	0	0	1	0	0	1	0	0
210	5	1	36	3	25	2	1	0	0	1	1	1	3	1	0	0	0	1	0	0	0	0	0	0	0	0	0	0	0	0	0	0	0	0	0	0	0	0	0	0	0	0	0	0	0	0	0	0	0
211	5	1	37	3	24	2	1	0	1	1	0	0	0	1	1	1	1	1	0	0	0	0	0	0	0	0	0	0	0	0	0	0	0	0	0	0	0	0	0	0	0	0	0	0	0	0	0	0	0
212	5	1	33	2	24	2	2	3	1	2	1	1	5	2	2	2	2	2	0	0	0	0	0	0	0	0	0	0	0	0	0	0	0	0	0	0	0	0	0	0	0	0	0	0	0	0	0	0	0
213	5	1	35	3	25	2	1	0	1	2	0	0	2	1	1	1	0	2	0	0	0	0	0	0	0	0	0	0	0	0	0	0	0	0	0	0	0	0	0	0	0	0	0	0	0	0	0	0	0
214	5	1	20	1	18	1	3	2	1	2	0	1	3	1	2	2	2	1	0	0	0	0	0	0	0	0	0	0	0	0	0	0	0	0	0	0	0	0	0	0	0	0	0	0	0	0	0	0	0
215	5	1	23	1	19	1	1	0	0	0	0	0	2	1	2	1	1	0	1	1	0	1	0	0	0	0	0	0	0	0	0	0	0	0	0	0	0	0	0	0	0	0	0	0	0	0	0	0	0
216	5	1	27	2	24	2	1	0	1	1	0	0	2	2	2	1	1	1	0	0	0	0	0	0	0	0	0	0	0	0	0	1	0	1	0	1	0	0	0	0	0	0	0	0	0	0	0	0	1
217	5	1	30	2	19	1	1	0	1	1	0	0	1	1	1	2	1	1	1	1	0	0	0	1	0	0	1	1	0	0	1	0	0	0	0	0	0	0	0	0	0	0	0	0	0	0	0	0	0
218	5	1	26	2	21	2	3	2	0	1	0	1	3	1	2	2	1	2	0	0	0	0	0	0	0	0	0	0	0	0	0	0	0	0	0	0	0	0	0	0	0	0	0	0	0	0	0	0	0
219	5	1	29	2	25	2	4	0	1	0	1	1	3	1	2	2	1	2	1	1	0	0	0	0	0	1	0	0	0	0	0	0	0	0	0	1	1	0	0	0	0	0	1	0	0	0	0	0	0
220	5	1	29	2	25	2	1	2	1	1	0	1	3	1	2	2	2	1	0	0	0	0	0	0	0	0	1	1	0	0	1	0	0	0	0	0	0	0	0	0	0	0	0	0	0	0	0	0	0
221	5	1	25	2	20	2	3	0	2	3	1	1	3	1	2	2	1	2	1	1	1	1	1	0	0	0	1	0	1	0	1	0	0	0	0	1	1	1	0	1	0	1	0	1	0	1	0	1	0
222	5	1	24	1	21	2	1	0	1	1	0	1	3	1	2	2	2	1	0	0	0	0	0	0	0	0	0	0	0	0	0	0	0	0	0	0	0	0	0	0	0	0	0	0	0	0	0	0	0
223	5	1	27	2	23	2	3	3	0	2	0	1	4	2	2	2	2	1	0	0	0	0	0	0	0	0	0	0	0	0	0	0	0	0	0	0	0	0	0	0	0	0	0	0	0	0	0	0	0
224	5	1	26	2	18	1	1	1	0	0	1	0	0	1	1	1	1	1	1	1	1	1	0	1	0	0	1	1	0	0	1	0	0	0	0	0	0	0	0	0	0	0	0	1	1	0	0	1	0
225	5	1	30	2	20	2	1	4	1	1	0	1	4	1	2	2	2	2	0	0	0	0	0	0	0	0	0	0	0	0	0	1	1	0	0	0	0	0	0	0	0	0	0	0	0	0	0	0	0
226	5	1	22	1	18	1	1	2	1	1	0	0	1	1	1	1	2	1	0	0	0	0	0	0	0	0	0	0	0	0	0	0	0	0	0	0	0	0	0	0	0	0	0	0	0	0	0	0	0
227	5	1	31	2	21	2	3	3	0	3	1	0	1	1	1	1	2	1	1	1	0	0	1	0	0	1	1	0	1	0	1	1	1	0	1	1	0	0	0	0	0	0	0	0	0	0	0	0	0
228	5	1	27	2	24	2	1	0	1	1	0	0	2	1	2	1	1	2	1	0	0	0	0	0	0	0	1	0	0	1	1	1	0	1	0	0	0	0	0	0	0	0	0	0	0	0	0	0	0
229	5	1	27	2	22	2	1	1	1	0	0	1	3	1	1	0	0	2	0	0	0	0	0	0	0	0	0	0	0	0	0	0	0	0	0	0	0	0	0	0	0	0	0	0	0	0	0	0	0
230	5	1	23	1	21	2	3	0	1	1	0	0	2	1	0	1	2	1	1	1	0	0	0	1	0	1	1	0	0	1	1	1	0	1	1	0	0	0	0	0	0	0	0	0	0	0	0	0	0
231	5	1	26	2	20	2	1	0	1	0	0	1	4	2	2	2	2	3	0	0	0	0	0	0	0	0	0	0	0	0	0	0	0	0	0	0	0	0	0	0	0	0	0	0	0	0	0	0	0
232	5	1	26	2	23	2	1	0	1	1	0	1	4	2	2	1	2	2	0	0	0	0	0	0	0	0	1	1	0	0	0	0	0	0	0	0	0	0	0	0	0	0	0	0	0	0	0	0	0
233	5	1	28	2	21	2	3	2	2	0	0	0	2	1	2	1	1	2	0	0	0	0	0	0	0	0	0	0	0	0	0	1	1	0	0	0	0	0	0	0	0	0	0	0	0	0	0	0	0
234	5	1	23	1	21	2	1	0	2	0	1	0	1	2	1	1	1	1	0	0	0	0	0	0	0	0	0	0	0	0	0	0	0	0	0	0	0	0	0	0	0	0	0	0	0	0	0	0	0
235	5	1	25	2	21	2	3	0	0	0	0	0	2	1	2	1	1	2	1	1	1	1	1	0	0	0	1	1	0	1	0	0	0	0	0	0	0	0	0	0	0	0	0	0	0	0	0	0	0
236	6	1	28	2	20	2	4	0	1	0	0	0	2	1	1	2	2	3	0	0	0	0	0	0	0	0	0	0	0	0	0	0	0	0	0	0	0	0	0	0	0	0	0	0	0	0	0	0	0
237	6	1	36	3	25	2	3	0	0	0	0	0	2	1	2	1	2	1	1	0	1	1	0	0	0	1	1	0	0	0	1	1	0	1	1	1	1	1	0	0	1	1	0	1	1	0	0	1	1
238	6	1	41	3	25	2	2	0	0	0	0	0	1	1	1	2	1	1	1	0	0	0	0	0	0	0	0	0	0	0	0	0	0	0	0	0	0	0	0	0	0	0	0	0	0	0	0	0	0
239	6	1	32	2	25	2	1	0	0	1	0	1	4	2	2	1	2	2	0	0	0	0	0	0	0	0	0	0	0	0	0	0	0	0	0	1	0	0	0	1	0	0	0	0	0	0	0	0	0
240	6	1	40	3	30	2	1	0	0	3	0	1	4	1	2	2	2	2	0	0	0	0	0	0	0	0	0	0	0	0	0	0	0	0	0	0	0	0	0	0	0	0	0	0	0	0	0	0	0
241	6	1	27	2	24	2	1	0	1	1	0	1	4	2	2	2	2	1	0	0	0	0	0	0	0	0	0	0	0	0	0	0	0	0	0	0	0	0	0	0	0	0	0	0	0	0	0	0	0
242	6	1	40	3	25	2	1	1	1	1	0	1	3	2	2	1	2	1	0	1	0	0	0	1	1	0	0	1	0	0	0	0	1	0	1	1	1	0	0	0	1	0	1	0	0	0	0	0	0
243	6	1	25	2	21	2	2	1	1	2	0	0	1	2	1	1	1	1	0	0	0	0	0	0	0	0	0	0	0	0	0	0	0	0	0	0	0	0	0	0	0	0	0	0	0	0	0	0	0
244	6	1	35	3	30	2	1	0	0	3	1	0	2	0	2	1	1	1	0	0	0	0	0	0	0	0	0	0	0	0	0	0	0	0	0	0	0	0	0	0	0	0	0	0	0	0	0	0	0
245	6	1	25	2	16	1	4	0	0	1	0	0	1	1	1	2	1	1	1	1	0	0	1	0	1	0	1	0	0	1	1	1	0	1	1	1	0	0	0	0	0	0	0	1	1	0	1	1	0
246	6	1	27	2	21	2	2	0	2	2	1	0	1	2	1	1	1	1	1	1	0	1	1	0	0	0	1	1	0	1	1	1	0	0	1	0	0	0	0	0	0	0	0	0	0	0	0	0	0
247	6	1	28	2	24	2	1	3	1	1	0	0	1	1	1	1	1	2	0	0	0	0	0	0	0	0	0	0	0	0	0	0	0	0	0	0	0	0	0	0	0	0	0	0	0	0	0	0	0
248	6	1	28	2	21	2	4	3	0	0	1	1	3	1	2	2	1	2	0	0	0	0	0	0	0	0	0	0	0	0	0	0	0	0	0	0	0	0	0	0	0	0	0	0	0	0	0	0	0
249	6	1	24	1	17	1	2	0	1	3	1	1	3	1	0	1	0	2	0	1	1	0	0	0	0	0	0	0	0	0	0	0	0	0	0	1	1	1	0	0	0	0	0	0	0	0	0	0	0
250	6	1	25	2	23	2	2	2	0	2	0	0	2	1	0	1	1	2	1	0	0	0	0	0	0	0	1	0	1	1	0	0	0	1	1	0	0	0	0	0	0	0	0	0	0	0	0	0	0
251	6	1	24	1	18	1	4	4	0	1	0	0	1	1	1	2	1	1	1	1	1	0	1	0	0	0	0	0	1	0	0	0	0	1	0	0	0	0	0	0	0	0	0	0	0	0	0	0	0
252	6	1	22	1	20	2	2	1	1	2	0	1	4	0	2	2	1	2	1	0	0	0	0	0	0	0	1	0	1	1	0	0	0	0	0	0	0	0	0	0	0	0	0	0	0	0	0	0	0
253	6	1	25	2	20	2	1	0	0	1	1	0	2	2	1	1	2	1	1	0	0	1	0	1	0	0	0	0	0	0	0	0	0	0	1	1	1	0	1	0	1	0	0	0	0	0	0	0	0
254	6	1	25	2	22	2	2	0	3	2	1	1	3	1	2	1	2	0	0	0	0	0	0	0	0	0	0	0	0	0	0	1	1	0	0	0	0	0	0	0	0	0	0	0	0	0	0	0	0
255	6	1	29	2	23	2	2	2	0	2	0	0	2	1	1	2	2	1	1	1	0	0	0	1	0	0	0	0	0	0	0	0	0	0	0	0	0	0	0	0	0	0	0	0	0	0	0	0	0
256	6	1	32	2	25	2	2	0	0	0	0	0	1	1	2	1	1	1	1	0	0	0	0	0	0	0	1	1	1	0	1	1	0	1	1	0	0	0	0	0	0	0	0	0	0	0	0	0	0
257	6	1	27	2	22	2	1	0	1	0	0	0	1	1	1	1	0	1	1	1	0	1	1	0	0	0	1	1	1	0	0	0	0	1	0	1	0	0	0	0	0	0	0	1	1	1	0	0	0
258	6	1	25	2	21	2	4	3	2	1	0	0	1	2	1	1	1	1	1	1	0	0	1	0	0	0	0	0	0	1	0	1	1	1	1	0	0	0	0	0	0	0	0	0	0	0	0	0	1
259	6	1	27	2	23	2	2	0	1	0	0	0	1	1	2	1	1	1	0	0	0	0	0	0	0	0	0	0	0	0	0	0	0	0	0	0	0	0	0	0	0	0	0	0	0	0	0	0	0
260	6	1	25	2	20	2	4	0	2	0	0	0	1	1	1	2	1	1	1	0	1	0	1	0	0	1	1	0	1	0	1	1	0	1	1	0	0	0	0	0	0	0	0	0	0	0	0	0	0
261	6	1	27	2	22	2	1	0	2	2	0	0	1	1	1	1	2	3	0	0	0	0	0	0	0	0	0	0	0	0	0	0	0	0	0	0	0	0	0	0	0	0	0	0	0	0	0	0	0
262	6	1	22	1	18	1	1	0	0	1	0	0	1	1	1	1	2	3	1	1	0	1	0	0	1	0	1	0	1	1	0	1	0	0	1	1	0	0	1	0	0	1	0	0	0	0	0	0	1
263	7	1	28	2	22	2	4	2	2	2	0	1	3	1	2	2	1	2	0	0	0	0	0	0	0	0	0	0	0	0	0	0	0	0	0	0	0	0	0	0	0	0	0	0	0	0	0	0	0
264	7	1	28	2	21	2	1	0	1	1	0	1	4	2	2	2	0	1	0	0	0	0	0	0	0	0	0	0	0	0	0	0	0	0	0	0	0	0	0	0	0	0	0	0	0	0	0	0	0
265	7	1	26	2	20	2	1	0	0	0	0	0	2	1	2	1	2	1	0	0	0	0	0	0	0	0	0	0	0	0	0	0	0	0	0	0	0	0	0	0	0	0	0	0	0	0	0	0	0
266	7	1	25	2	20	2	1	3	1	3	0	0	0	1	1	1	1	1	0	0	0	0	0	0	0	0	0	0	0	0	0	0	0	0	0	0	0	0	0	0	0	0	0	0	0	0	0	0	0
267	7	1	27	2	24	2	2	0	3	0	2	1	5	2	2	2	2	2	0	0	0	0	0	0	0	0	0	0	0	0	0	1	0	0	1	0	0	0	0	0	0	0	0	0	0	0	0	0	0
268	7	1	38	3	25	2	1	0	0	1	0	1	3	2	2	2	1	1	0	0	0	0	0	0	0	0	0	0	0	0	0	0	0	0	0	0	0	0	0	0	0	0	0	0	0	0	0	0	0
269	7	1	44	3	30	2	1	3	0	2	0	0	2	2	2	1	1	1	1	0	0	0	0	0	0	0	0	0	0	0	0	0	0	1	0	0	0	0	0	0	0	0	0	0	0	0	0	0	0
270	7	1	30	2	20	2	2	3	0	1	0	1	5	2	2	2	2	2	0	0	0	0	0	0	0	0	0	0	0	0	0	0	0	0	0	0	0	0	0	0	0	0	0	0	0	0	0	0	0
271	7	1	23	1	20	2	1	0	0	1	0	1	4	1	2	2	2	2	1	0	0	0	0	0	0	0	0	0	0	0	0	1	1	0	0	1	0	0	0	0	0	0	0	0	0	0	0	0	1
272	7	1	24	1	23	2	2	0	0	0	0	0	3	1	1	1	0	0	1	1	1	0	0	1	0	1	1	1	0	0	0	0	1	0	0	0	0	0	0	0	0	0	0	0	1	0	0	0	0
273	7	1	32	2	22	2	1	0	0	0	0	1	5	2	2	2	2	0	0	0	0	0	0	0	0	0	0	0	0	0	0	0	0	0	0	0	0	0	0	0	0	0	0	0	0	0	0	0	0
274	7	1	33	2	20	2	1	0	0	0	0	1	5	2	2	2	2	2	1	1	1	0	0	0	0	0	1	1	0	1	0	0	1	0	0	1	0	0	0	0	0	0	0	1	1	0	1	0	0
275	7	1	32	2	25	2	1	0	0	1	0	0	2	1	1	1	2	2	1	0	0	0	0	0	0	0	1	0	1	0	0	0	0	1	0	0	0	0	0	0	0	0	0	0	0	1	0	0	0
276	7	1	27	2	18	1	1	0	1	1	0	1	3	1	1	2	2	2	1	1	0	0	0	0	0	1	1	1	0	0	1	1	0	1	0	0	0	0	0	0	0	0	0	0	1	0	0	1	0
277	7	1	25	2	20	2	1	0	0	0	0	0	1	0	1	1	1	1	1	0	0	0	0	0	0	0	0	0	0	0	1	0	0	0	0	0	0	0	0	0	0	0	0	0	0	0	0	1	0
278	7	1	25	2	20	2	6	0	1	0	0	0	1	1	1	2	1	1	0	0	0	0	0	0	0	0	1	0	0	0	0	1	0	1	1	1	0	0	0	0	0	0	0	0	0	0	0	0	1
279	7	1	28	2	20	2	1	1	0	3	2	0	1	1	1	2	1	1	0	0	0	0	0	0	0	0	0	0	0	0	0	0	0	0	0	0	0	0	0	0	0	0	0	0	0	0	0	0	0
280	7	1	25	2	18	1	1	1	0	1	1	0	2	1	1	2	1	2	1	0	0	0	0	0	0	0	1	0	1	0	1	1	0	1	1	1	0	0	0	0	0	0	0	1	0	1	0	1	0
281	7	1	26	2	24	2	4	0	1	0	0	0	1	1	0	1	1	1	0	0	0	0	0	0	0	0	0	0	0	0	0	0	0	0	0	0	0	0	0	0	0	0	0	0	0	0	0	0	0
282	7	1	26	2	20	2	2	0	1	3	0	1	5	2	2	2	2	2	0	0	0	0	0	0	0	0	0	0	0	0	0	0	0	0	0	0	0	0	0	0	0	0	0	0	0	0	0	0	0
283	7	1	29	2	21	2	1	0	1	0	0	1	3	1	2	2	2	1	0	0	0	0	0	0	0	0	0	0	0	0	0	0	0	0	0	0	0	0	0	0	0	0	0	0	0	0	0	0	0
284	7	1	28	2	20	2	1	0	3	3	2	1	5	2	2	2	2	2	0	0	0	0	0	0	0	0	0	0	0	0	0	0	0	0	0	0	0	0	0	0	0	0	0	0	0	0	0	0	0
285	7	1	30	2	22	2	3	3	1	1	0	1	5	2	2	2	2	2	1	0	0	0	0	0	0	0	1	1	0	1	1	1	1	0	0	1	0	0	0	0	0	0	0	1	1	0	1	1	0
286	7	1	25	2	20	2	4	0	0	2	0	0	2	0	1	1	0	0	1	0	0	0	0	0	0	0	1	0	1	0	1	1	0	1	1	0	0	0	0	0	0	0	0	0	0	1	0	1	1
287	7	1	30	2	23	2	1	0	1	0	0	0	2	3	2	2	3	3	0	0	0	0	0	0	0	0	0	0	0	0	0	0	0	0	0	0	0	0	0	0	0	0	0	0	0	0	0	0	0
288	7	1	45	3	25	2	1	0	0	3	0	0	1	1	2	1	1	1	0	0	0	0	0	0	0	0	0	0	0	0	0	0	0	0	0	0	0	0	0	0	0	0	0	0	0	0	0	0	0
289	7	1	40	3	20	2	1	3	1	0	0	1	3	1	2	2	2	1	1	1	1	1	1	0	1	0	1	0	1	1	0	1	0	1	1	0	0	0	0	0	0	0	0	0	0	1	1	0	0
290	8	1	22	1	16	1	1	1	1	0	0	1	3	2	1	2	1	0	1	1	0	0	1	0	1	1	0	0	0	0	0	1	1	1	1	0	0	0	0	0	0	0	0	0	0	0	0	0	0
291	8	1	25	2	22	2	2	0	2	0	0	1	3	1	2	2	2	1	0	0	0	0	0	0	0	0	0	0	0	0	0	1	0	0	0	1	0	0	0	0	0	0	0	0	0	0	0	0	1
292	8	1	28	2	22	2	1	3	3	0	0	1	5	2	2	2	2	2	0	0	0	0	0	0	0	0	0	0	0	0	0	0	0	0	0	0	0	0	0	0	0	0	0	0	0	0	0	0	0
293	8	1	22	1	18	1	2	3	1	2	0	1	3	1	1	2	2	2	0	0	0	0	0	0	0	0	0	0	0	0	0	0	0	1	0	0	0	0	0	0	0	0	0	0	0	0	0	0	0
294	8	1	28	2	18	1	1	0	1	0	0	1	5	2	2	2	2	2	0	0	0	0	0	0	0	0	0	0	0	0	0	0	0	0	0	0	0	0	0	0	0	0	0	0	0	0	0	0	0
295	8	1	22	1	20	2	3	3	3	3	2	1	4	2	2	2	1	2	0	0	0	0	0	0	0	0	0	0	0	0	0	0	0	0	0	0	0	0	0	0	0	0	0	0	0	0	0	0	0
296	8	1	28	2	24	2	1	0	2	0	0	1	4	2	2	1	2	2	0	0	0	0	0	0	0	0	0	0	0	0	0	0	0	0	0	0	0	0	0	0	0	0	0	0	0	0	0	0	0
297	8	1	27	2	20	2	1	0	3	2	0	1	5	2	2	2	2	2	0	0	0	0	0	0	0	0	0	0	0	0	0	0	0	0	0	0	0	0	0	0	0	0	0	0	0	0	0	0	0
298	8	1	29	2	18	1	1	0	2	3	2	1	4	2	2	2	2	1	0	0	0	0	0	0	0	0	1	0	0	1	1	0	0	0	0	0	0	0	0	0	0	0	0	0	0	0	0	0	0
299	8	1	25	2	19	1	2	3	2	0	2	1	5	2	2	2	2	2	0	0	0	0	0	0	0	0	0	0	0	0	0	0	0	0	0	0	0	0	0	0	0	0	0	0	0	0	0	0	0
300	8	1	28	2	16	1	1	3	3	2	2	1	5	2	2	2	2	2	0	0	0	0	0	0	0	0	0	0	0	0	0	0	0	0	0	0	0	0	0	0	0	0	0	0	0	0	0	0	0
301	8	1	36	3	25	2	1	1	3	0	2	1	3	0	2	1	0	1	0	0	0	0	0	0	0	0	0	0	0	0	0	0	0	0	0	0	0	0	0	0	0	0	0	0	0	0	0	0	0
302	8	1	28	2	20	2	1	3	0	0	0	1	5	0	2	2	2	2	1	0	0	0	0	0	0	0	1	0	0	1	1	0	1	0	1	0	0	0	0	0	0	0	0	0	0	0	1	1	0
303	8	1	22	1	20	2	2	1	2	3	1	0	2	2	1	1	1	0	0	0	0	0	0	0	0	0	0	0	0	0	0	0	0	0	0	0	0	0	0	0	0	0	0	0	0	0	0	0	0
304	8	1	27	2	28	2	1	0	2	0	1	0	5	2	2	2	2	2	1	0	0	0	0	0	0	0	1	0	0	1	1	0	0	0	0	0	0	0	0	0	0	0	0	0	0	0	1	1	0
305	8	1	29	2	22	2	1	0	3	0	0	0	2	2	1	2	1	1	1	1	1	0	1	0	0	1	0	0	0	1	0	0	0	0	1	0	0	0	0	0	0	0	0	0	0	0	1	0	0
306	8	1	33	2	25	2	1	4	1	1	0	0	2	1	0	2	1	1	1	1	1	0	1	1	0	0	1	0	1	1	0	0	1	1	0	0	0	0	0	0	0	0	0	0	0	1	1	0	0
307	8	1	37	3	25	2	1	0	1	1	0	1	3	1	2	1	2	2	1	0	0	0	0	0	0	0	0	0	0	0	0	0	0	0	0	0	0	0	0	0	0	0	0	0	0	0	0	0	0
308	8	1	35	3	25	2	1	0	2	3	0	1	3	2	1	1	2	2	0	0	0	0	0	0	0	0	0	0	0	0	0	0	0	0	0	0	0	0	0	0	0	0	0	0	0	0	0	0	0
309	8	1	29	2	21	2	2	2	2	2	0	0	1	2	1	1	1	1	0	0	0	0	0	0	0	0	0	0	0	0	0	0	0	0	0	0	0	0	0	0	0	0	0	0	0	0	0	0	0
310	8	1	31	2	26	2	1	0	2	3	0	1	3	2	2	1	1	2	0	0	0	0	0	0	0	0	0	0	0	0	0	0	0	0	0	0	0	0	0	0	0	0	0	0	0	0	0	0	0
311	8	1	25	2	18	1	1	3	2	3	0	1	4	0	0	0	0	1	0	0	0	0	0	0	0	0	0	0	0	0	1	0	1	0	0	0	0	0	0	0	0	0	0	0	0	0	0	1	0
312	8	1	32	2	23	2	2	0	2	3	0	1	4	2	2	1	0	2	0	0	0	0	0	0	0	0	0	0	0	0	0	0	0	0	0	0	0	0	0	0	0	0	0	0	0	0	0	0	0
313	8	1	33	2	20	2	1	0	2	2	0	1	5	2	2	2	2	2	0	0	0	0	0	0	0	0	0	0	0	0	0	0	0	0	0	0	0	0	0	0	0	0	0	0	0	0	0	0	0
314	8	1	34	2	22	2	1	3	0	0	0	0	1	1	1	1	1	0	1	1	1	0	0	0	1	0	1	1	0	0	0	1	0	1	0	0	0	0	0	0	0	0	0	0	1	0	0	0	0
315	8	1	29	2	20	2	1	0	2	1	0	1	5	2	2	2	2	2	0	0	0	0	0	0	0	0	0	0	0	0	0	0	0	0	0	0	0	0	0	0	0	0	0	0	0	0	0	0	0
316	8	1	22	1	20	2	1	0	1	1	0	0	1	1	1	1	1	2	0	0	0	0	0	0	0	0	0	0	0	0	0	0	0	0	0	0	0	0	0	0	0	0	0	0	0	0	0	0	0
317	9	0	20	1	18	1	1	1	0	1	1	0	1	0	1	1	1	1	1	1	1	0	1	0	0	0	1	1	0	0	1	0	1	0	0	0	1	1	0	0	0	1	0	1	1	0	0	1	0
318	9	0	24	1	24	2	2	0	2	3	1	1	3	3	1	2	2	2	0	0	0	0	0	0	0	0	0	0	0	0	0	0	0	0	0	0	0	0	0	0	0	0	0	0	0	0	0	0	0
319	9	0	25	2	24	2	1	0	0	1	0	0	1	1	1	0	1	1	0	0	0	0	0	0	0	0	0	0	0	0	0	0	0	0	0	0	0	0	0	0	0	0	0	0	0	0	0	0	0
320	9	0	27	2	26	2	1	1	1	1	1	1	3	1	1	2	2	2	0	1	1	0	0	0	0	0	0	0	0	0	0	0	0	0	0	0	0	0	0	0	0	0	0	0	0	0	0	0	0
321	9	0	30	2	22	2	1	0	2	0	2	1	3	0	1	2	0	1	0	0	0	0	0	0	0	0	0	0	0	0	0	0	0	0	0	0	0	0	0	0	0	0	0	0	0	0	0	0	1
322	9	0	28	2	20	2	1	0	2	2	1	0	0	1	1	1	1	1	0	0	0	0	0	0	0	0	0	0	0	0	0	0	0	0	0	0	0	0	0	0	0	0	0	0	0	0	0	0	0
323	9	0	25	2	21	2	1	0	2	3	0	0	0	1	1	1	1	1	0	0	0	0	0	0	0	0	0	0	0	0	0	0	0	0	0	0	0	0	0	0	0	0	0	0	0	0	0	0	0
324	9	0	29	2	25	2	1	0	0	1	0	0	2	2	1	1	0	1	1	1	1	0	1	0	0	0	0	0	0	0	0	0	0	0	0	1	1	1	0	1	0	0	0	0	0	0	0	0	0
325	9	0	22	1	19	1	1	0	0	2	1	0	2	1	2	2	1	3	1	1	0	0	0	0	0	0	1	0	0	0	1	1	0	1	0	1	0	0	0	0	0	0	0	1	0	0	0	1	0
326	9	0	25	2	20	2	1	0	3	2	0	0	2	2	1	1	2	1	0	0	0	0	0	0	0	0	0	0	0	0	0	0	0	0	0	0	0	0	0	0	0	0	0	0	0	0	0	0	0
327	9	0	23	1	18	1	2	0	0	0	0	0	1	1	2	1	1	1	1	0	0	0	0	0	0	0	0	1	0	0	1	0	0	0	0	0	0	0	0	0	0	0	0	0	1	0	0	1	0
328	9	0	25	2	20	2	1	0	0	0	0	0	1	1	1	1	2	1	1	1	1	0	0	1	0	0	0	0	0	0	0	0	0	0	0	0	0	0	0	0	0	0	0	0	0	0	0	0	0
329	9	0	27	2	20	2	2	0	0	0	0	0	1	1	1	2	1	1	0	0	0	0	0	0	0	0	0	0	0	0	0	0	0	0	0	0	0	0	0	0	0	0	0	0	0	0	0	0	0
330	9	0	42	3	20	2	2	1	0	2	0	0	1	1	2	1	1	3	0	0	0	0	0	0	0	0	0	0	0	0	0	0	0	0	0	0	0	0	0	0	0	0	0	0	0	0	0	0	0
331	9	0	34	2	19	1	4	1	0	1	0	0	2	2	2	1	1	1	1	1	1	1	1	0	0	0	0	0	0	0	0	0	0	0	0	1	1	1	1	0	0	1	0	0	0	0	0	0	0
332	9	0	27	2	22	2	2	1	1	0	0	0	2	1	1	1	0	2	0	0	0	0	0	0	0	0	1	1	1	1	1	1	1	1	0	0	0	0	0	0	0	0	0	0	0	0	0	0	0
333	9	0	47	3	20	2	1	0	3	0	0	0	1	3	2	3	3	3	0	0	0	0	0	0	0	0	0	0	0	0	0	0	0	0	0	0	0	0	0	0	0	0	0	0	0	0	0	0	0
334	9	0	31	2	25	2	1	0	0	1	0	0	1	1	2	1	1	1	1	1	1	0	1	0	0	0	0	0	0	0	0	0	0	0	0	1	1	1	0	1	0	0	0	0	0	0	0	0	0
335	9	0	30	2	20	2	1	1	1	0	0	0	1	1	1	1	2	1	0	0	0	0	0	0	0	0	0	0	0	0	0	0	0	0	0	0	0	0	0	0	0	0	0	0	0	0	0	0	0
336	9	0	30	2	22	2	1	0	1	2	1	0	2	1	2	1	2	1	0	0	0	0	0	0	0	0	0	0	0	0	0	0	0	0	0	0	0	0	0	0	0	0	0	0	0	0	0	0	0
337	9	0	31	2	25	2	2	4	1	0	0	0	2	1	2	1	1	2	0	0	0	0	0	0	0	0	0	0	0	0	0	0	0	0	0	0	0	0	0	0	0	0	0	0	0	0	0	0	0
338	9	0	30	2	22	2	1	1	1	0	0	1	3	1	2	2	2	1	0	0	0	0	0	0	0	0	0	0	0	0	0	0	0	0	0	0	0	0	0	0	0	0	0	0	0	0	0	0	0
339	9	0	40	3	25	2	1	2	1	1	2	1	3	2	2	1	1	2	0	0	0	0	0	0	0	0	0	0	0	0	0	0	0	0	0	0	0	0	0	0	0	0	0	0	0	0	0	0	0
340	9	0	33	2	27	2	1	0	3	0	1	0	0	1	1	1	1	1	0	0	0	0	0	0	0	0	0	0	0	0	0	0	0	0	0	0	0	0	0	0	0	0	0	0	0	0	0	0	0
341	9	0	37	3	25	2	1	2	0	1	0	1	3	0	1	2	2	2	1	0	0	0	0	0	0	0	1	0	1	0	0	0	0	0	0	1	0	0	0	0	0	0	0	1	0	1	0	0	0
342	9	0	33	2	24	2	1	0	0	0	0	1	1	1	1	1	1	2	0	0	0	0	0	0	0	0	0	0	0	0	0	0	0	0	0	0	0	0	0	0	0	0	0	0	0	0	0	0	0
343	9	0	33	2	20	2	3	3	0	0	0	0	2	2	1	1	1	2	0	0	0	0	0	0	0	0	0	0	0	0	0	0	0	0	0	0	0	0	0	0	0	0	0	0	0	0	0	0	0
344	10	0	22	1	18	1	4	4	2	3	0	1	1	2	1	1	1	1	0	0	0	0	0	0	0	0	0	0	0	0	0	0	0	0	0	0	0	0	0	0	0	0	0	0	0	0	0	0	0
345	10	0	23	1	20	2	1	0	1	2	0	1	4	1	2	2	2	2	0	0	0	0	0	0	0	0	0	0	0	0	0	1	0	0	0	1	0	0	0	0	0	0	0	0	0	0	0	0	1
346	10	0	22	1	18	1	2	0	1	1	0	0	2	3	3	3	2	2	1	1	0	0	1	0	0	0	1	1	1	0	1	0	0	0	0	1	1	0	0	1	0	0	0	1	1	1	0	1	0
347	10	0	30	2	25	2	2	4	1	0	0	0	0	1	1	1	1	1	1	0	0	0	0	0	0	0	0	0	0	0	0	1	0	0	0	0	0	0	0	0	0	0	0	0	0	0	0	0	0
348	10	0	20	1	18	1	1	1	0	0	1	0	2	1	2	1	2	1	1	1	1	0	0	0	0	1	1	1	1	0	1	1	1	0	1	1	1	1	0	0	0	0	0	1	1	1	0	1	1
349	10	0	25	2	20	2	2	0	1	0	0	0	3	1	2	1	2	2	1	0	0	0	0	0	0	0	0	0	0	0	0	0	0	0	0	0	0	0	0	0	0	0	0	0	0	0	0	0	0
350	10	0	30	2	23	2	1	1	0	0	1	1	3	0	1	1	2	2	0	0	0	0	0	0	0	0	0	0	0	0	0	0	0	0	0	0	0	0	0	0	0	0	0	0	0	0	0	0	0
351	10	0	23	1	18	1	1	0	1	2	0	1	3	1	2	2	0	1	0	0	0	0	0	0	0	0	1	0	0	0	0	0	0	0	0	1	0	0	0	0	0	0	0	1	0	0	0	0	0
352	10	0	32	2	20	2	1	0	2	1	0	0	1	1	1	1	1	2	0	0	0	0	0	0	0	0	0	0	0	0	0	0	0	0	0	0	0	0	0	0	0	0	0	0	0	0	0	0	0
353	10	0	27	2	20	2	2	1	0	1	0	0	2	1	2	1	1	2	0	0	0	0	0	0	0	0	0	0	0	0	0	0	0	0	0	0	0	0	0	0	0	0	0	0	0	0	0	0	0
354	10	0	30	2	27	2	1	3	0	0	0	0	2	2	3	3	2	1	0	0	0	0	0	0	0	0	0	0	0	0	0	0	0	0	0	0	0	0	0	0	0	0	0	0	0	0	0	0	0
355	10	0	28	2	23	2	1	0	0	2	0	0	2	1	2	2	1	1	1	0	0	0	0	0	0	0	0	0	0	0	0	0	0	0	1	0	0	0	0	0	0	0	0	0	0	0	0	0	0
356	10	0	25	2	20	2	1	0	1	3	0	0	0	1	1	1	1	1	1	1	1	0	1	0	0	0	1	0	1	1	1	0	1	0	1	1	1	1	0	1	0	0	0	1	0	1	1	1	0
357	10	0	23	1	18	1	4	1	1	2	0	0	2	1	1	2	3	2	1	0	0	0	0	0	0	0	1	0	0	0	1	0	0	0	0	1	0	0	0	0	0	0	0	1	0	0	0	1	0
358	10	0	25	2	21	2	1	0	1	2	0	1	3	1	2	1	2	2	0	0	0	0	0	0	0	0	0	0	0	0	0	0	0	0	0	0	0	0	0	0	0	0	0	0	0	0	0	0	0
359	10	0	33	2	20	2	1	0	0	0	0	0	1	1	1	2	1	1	1	1	1	0	0	0	0	0	1	0	1	0	1	1	0	0	1	1	1	1	0	0	0	0	0	0	0	1	0	1	1
360	10	0	43	3	23	2	2	1	0	1	0	1	3	2	1	1	2	2	1	0	0	0	0	0	0	0	1	1	1	0	0	0	0	0	0	1	0	0	0	0	0	0	0	1	1	1	0	0	0
361	10	0	23	1	19	1	4	1	0	1	0	0	1	1	1	1	1	2	1	1	1	1	1	0	0	0	0	0	0	0	0	1	0	1	0	1	1	0	1	1	1	1	0	0	0	0	0	0	1
362	10	0	29	2	24	2	2	1	0	0	0	0	1	2	1	1	1	1	0	0	0	0	0	0	0	0	0	0	0	0	0	0	0	0	0	0	0	0	0	0	0	0	0	0	0	0	0	0	0
363	10	0	28	2	23	2	2	0	0	0	0	0	2	1	2	1	1	2	0	0	0	0	0	0	0	0	0	0	0	0	0	0	0	0	0	0	0	0	0	0	0	0	0	0	0	0	0	0	1
364	10	0	36	3	22	2	1	0	1	0	0	0	0	1	1	1	1	1	0	0	0	0	0	0	0	0	0	0	0	0	0	0	0	0	0	0	0	0	0	0	0	0	0	0	0	0	0	0	0
365	10	0	36	3	20	2	2	1	0	0	0	0	1	1	1	1	1	2	1	0	0	0	0	0	0	0	1	0	1	0	0	0	0	0	0	1	0	0	0	0	0	0	0	1	0	1	0	0	0
366	10	0	28	2	23	2	1	0	1	1	0	0	2	0	1	1	2	1	0	0	0	0	0	0	0	0	0	0	0	0	0	0	0	0	0	0	0	0	0	0	0	0	0	0	0	0	0	0	0
367	10	0	33	2	20	2	2	0	1	0	0	0	2	1	2	2	1	1	1	0	0	0	0	0	0	0	1	0	0	1	0	1	0	1	0	0	0	0	0	0	0	0	0	1	0	0	1	0	1
368	10	0	38	3	20	2	1	1	0	0	0	0	2	1	2	2	1	1	1	1	1	1	1	0	0	0	0	0	0	0	0	0	0	0	0	1	1	1	1	1	0	0	0	0	0	0	0	0	0
369	10	0	32	2	25	2	1	0	1	1	0	1	4	1	2	0	2	2	0	0	0	0	0	0	0	0	0	0	0	0	0	0	0	0	0	0	0	0	0	0	0	0	0	0	0	0	0	0	0
370	10	0	37	3	30	2	1	0	0	1	0	0	1	1	1	1	0	1	0	1	0	0	0	1	1	0	0	0	0	0	0	0	0	0	0	1	1	0	0	0	1	1	0	0	0	0	0	0	0
371	11	0	23	1	20	2	4	3	2	1	0	1	4	1	2	2	0	0	0	0	0	0	0	0	0	0	0	0	0	0	0	0	0	0	0	0	0	0	0	0	0	0	0	0	0	0	0	0	0
372	11	0	41	3	23	2	1	0	0	1	0	0	1	1	0	1	1	1	0	0	0	0	0	0	0	0	0	0	0	0	0	0	0	0	0	0	0	0	0	0	0	0	0	0	0	0	0	0	0
373	11	0	22	1	18	1	1	0	0	0	0	1	3	1	2	2	2	1	1	1	1	1	0	0	0	0	1	1	0	0	0	0	0	0	0	1	1	0	1	1	0	0	0	1	1	0	0	0	0
374	11	0	28	2	20	2	4	0	1	3	1	0	1	1	1	1	2	1	1	0	0	0	0	0	0	0	1	1	1	1	1	0	0	0	0	1	0	0	0	0	0	0	0	1	1	1	1	1	0
375	11	0	33	2	23	2	1	2	1	3	1	1	3	2	2	1	2	1	0	0	0	0	0	0	0	0	0	0	0	0	0	0	0	0	0	0	0	0	0	0	0	0	0	0	0	0	0	0	0
376	11	0	32	2	22	2	1	0	0	1	0	0	1	1	1	2	1	1	1	1	0	1	0	1	0	0	1	0	0	0	1	0	0	0	0	1	1	0	1	0	1	0	0	1	0	0	0	1	0
377	11	0	27	2	20	2	3	0	1	1	0	1	3	1	1	2	2	2	0	0	0	0	0	0	0	0	0	0	0	0	0	0	0	0	0	1	0	0	0	0	0	0	0	0	0	0	0	0	0
378	11	0	22	1	18	1	2	1	1	0	0	0	2	3	2	2	3	3	1	1	0	0	1	0	0	1	0	0	0	0	0	0	0	0	0	1	1	0	0	1	0	0	1	0	0	0	0	0	0
379	11	0	29	2	18	1	1	1	0	1	0	0	2	3	2	3	2	1	1	0	0	0	0	0	0	0	1	0	1	0	1	0	0	0	0	1	0	0	0	0	0	0	0	1	0	1	0	1	0
380	11	0	24	1	19	1	1	0	2	2	0	0	1	1	1	0	1	1	0	0	0	0	0	0	0	0	0	0	0	0	0	0	0	0	0	0	0	0	0	0	0	0	0	0	0	0	0	0	0
381	11	0	32	2	24	2	1	0	1	2	0	1	0	1	1	1	1	1	0	0	0	0	0	0	0	0	0	0	0	0	0	0	0	0	0	0	0	0	0	0	0	0	0	0	0	0	0	0	0
382	11	0	20	1	18	1	1	0	2	2	0	0	1	0	1	1	1	1	0	0	0	0	0	0	0	0	0	0	0	0	0	0	0	0	0	0	0	0	0	0	0	0	0	0	0	0	0	0	1
383	11	0	26	2	20	2	1	0	1	0	0	1	3	1	2	2	1	2	0	0	0	0	0	0	0	0	1	0	0	0	1	0	0	0	0	1	0	0	0	0	0	0	0	1	0	0	0	1	0
384	11	0	27	2	20	2	3	1	0	1	0	1	4	1	2	2	2	2	0	0	0	0	0	0	0	0	0	0	0	0	0	0	0	0	0	0	0	0	0	0	0	0	0	0	0	0	0	0	0
385	11	0	25	2	22	2	1	2	0	3	0	0	2	1	2	2	1	1	1	0	0	0	0	0	0	0	1	0	0	1	0	0	0	0	0	1	0	0	0	0	0	0	0	1	0	0	1	0	0
386	11	0	27	2	25	2	1	0	2	1	2	1	3	1	2	2	1	2	0	0	0	0	0	0	0	0	0	0	0	0	0	0	0	0	0	0	0	0	0	0	0	0	0	0	0	0	0	0	0
387	11	0	37	3	26	2	2	0	1	1	0	0	2	1	2	0	1	1	1	1	0	1	0	0	0	1	1	0	1	0	1	1	1	0	0	1	1	0	1	0	0	0	1	0	0	0	0	0	0
388	11	0	32	2	21	2	1	0	1	1	0	0	1	1	2	1	1	1	0	0	0	0	0	0	0	0	1	0	1	0	1	1	1	1	0	1	0	0	0	0	0	0	0	1	0	1	0	1	1
389	11	0	35	3	25	2	1	0	0	1	0	1	3	1	2	0	0	1	1	0	0	0	0	0	0	0	1	0	1	0	0	0	0	0	0	1	0	0	0	0	0	0	0	1	0	1	0	0	0
390	11	0	26	2	18	1	2	0	1	0	0	0	0	1	1	1	1	1	0	0	0	0	0	0	0	0	0	0	0	0	0	1	0	0	1	0	0	0	0	0	0	0	0	0	0	0	0	0	0
391	11	0	20	1	18	1	2	0	0	2	0	1	3	1	0	0	1	0	1	0	0	0	0	0	0	0	1	1	0	1	0	0	0	0	0	1	0	0	0	0	0	0	0	1	1	0	1	0	0
392	11	0	33	2	23	2	2	1	1	0	0	1	3	2	1	2	1	2	1	0	0	0	0	0	0	0	0	0	0	0	0	0	0	0	0	1	0	0	0	0	0	0	0	0	0	0	0	0	0
393	11	0	38	3	22	2	1	0	2	2	1	0	2	1	1	2	1	2	0	0	0	0	0	0	0	0	0	0	0	0	0	0	0	0	0	0	0	0	0	0	0	0	0	0	0	0	0	0	0
394	11	0	39	3	21	2	1	0	0	1	0	0	2	1	2	1	2	1	1	1	1	1	0	0	1	1	1	1	0	1	1	1	1	0	1	1	1	1	1	0	0	1	1	1	1	0	1	1	1
395	11	0	30	2	25	2	1	0	2	3	0	0	2	1	0	1	0	1	0	0	0	0	0	0	0	0	0	0	0	0	0	0	0	0	0	0	0	0	0	0	0	0	0	0	0	0	0	0	0
396	11	0	30	2	25	2	1	0	2	3	0	0	2	1	0	1	0	1	1	1	1	1	1	0	0	0	0	0	0	0	0	0	0	0	0	1	1	1	1	1	0	0	0	0	0	0	0	0	0
397	11	0	23	1	19	1	1	0	1	0	0	0	2	1	1	2	1	2	0	0	0	0	0	0	0	0	0	0	0	0	0	0	0	0	0	0	0	0	0	0	0	0	0	0	0	0	0	0	0
398	12	0	30	2	17	1	2	0	1	1	0	1	4	2	2	1	2	2	0	0	0	0	0	0	0	0	0	0	0	0	0	0	0	0	0	0	0	0	0	0	0	0	0	0	0	0	0	0	0
399	12	0	30	2	28	2	2	1	2	2	0	1	5	2	2	2	2	2	0	0	0	0	0	0	0	0	0	0	0	0	0	0	0	0	0	0	0	0	0	0	0	0	0	0	0	0	0	0	0
400	12	0	30	2	22	2	1	0	3	3	2	1	5	2	2	2	2	2	0	0	0	0	0	0	0	0	1	0	0	1	1	0	0	0	0	1	0	0	0	0	0	0	0	1	0	0	1	1	0
401	12	0	29	2	22	2	1	0	1	1	0	1	4	2	1	0	2	2	0	0	0	0	0	0	0	0	1	1	0	1	0	0	0	0	0	1	0	0	0	0	0	0	0	1	1	0	1	0	0
402	12	0	30	2	25	2	2	3	1	1	0	1	5	2	2	2	2	2	0	0	0	0	0	0	0	0	0	0	0	0	0	0	0	0	0	0	0	0	0	0	0	0	0	0	0	0	0	0	0
403	12	0	32	2	22	2	2	0	1	1	0	0	0	1	1	1	1	1	1	1	1	1	0	0	1	0	0	0	0	0	0	1	1	0	0	1	1	1	1	0	0	1	0	0	0	0	0	0	1
404	12	0	34	2	25	2	1	0	1	3	0	1	3	0	2	2	1	1	0	0	0	0	0	0	0	0	0	0	0	0	0	0	0	0	0	0	0	0	0	0	0	0	0	0	0	0	0	0	0
405	12	0	35	3	25	2	1	0	1	3	0	1	4	2	2	2	2	1	0	0	0	0	0	0	0	0	0	0	0	0	0	0	0	0	0	0	0	0	0	0	0	0	0	0	0	0	0	0	0
406	12	0	32	2	28	2	2	3	1	1	1	1	3	2	1	2	1	2	0	0	0	0	0	0	0	0	0	0	0	0	0	0	0	0	0	0	0	0	0	0	0	0	0	0	0	0	0	0	1
407	12	0	30	2	26	2	2	1	1	1	0	1	3	1	1	2	2	2	0	0	0	0	0	0	0	0	0	0	0	0	0	0	0	0	0	0	0	0	0	0	0	0	0	0	0	0	0	0	0
408	12	0	34	2	30	2	1	1	1	2	1	1	3	2	2	1	2	1	0	0	0	0	0	0	0	0	0	0	0	0	0	0	0	0	0	0	0	0	0	0	0	0	0	0	0	0	0	0	0
409	12	0	35	3	23	2	3	2	1	3	0	0	1	1	1	1	1	2	0	0	0	0	0	0	0	0	0	0	0	0	0	1	1	0	0	0	0	0	0	0	0	0	0	0	0	0	0	0	0
410	12	0	34	2	22	2	1	0	3	3	2	0	2	1	2	1	1	2	0	0	0	0	0	0	0	0	0	0	0	0	0	0	0	0	0	0	0	0	0	0	0	0	0	0	0	0	0	0	0
411	12	0	35	3	29	2	1	0	3	3	2	1	2	1	2	1	1	2	0	0	0	0	0	0	0	0	0	0	0	0	0	0	0	0	0	0	0	0	0	0	0	0	0	0	0	0	0	0	0
412	12	0	35	3	27	2	1	0	3	3	2	1	4	2	2	1	2	2	0	0	0	0	0	0	0	0	0	0	0	0	0	0	0	0	0	0	0	0	0	0	0	0	0	0	0	0	0	0	0
413	12	0	23	1	19	1	3	2	0	2	0	1	3	1	1	0	2	2	1	1	1	1	1	1	0	0	0	0	0	0	0	1	0	1	1	1	0	0	0	0	0	0	0	1	1	0	0	0	0
414	12	0	32	2	25	2	1	0	2	2	2	0	1	1	1	1	1	2	0	0	0	0	0	0	0	0	0	0	0	0	0	0	0	0	0	0	0	0	0	0	0	0	0	0	0	0	0	0	0
415	12	0	22	1	20	2	4	1	1	0	0	1	4	2	2	2	2	3	0	0	0	0	0	0	0	0	0	0	0	0	0	0	0	0	0	0	0	0	0	0	0	0	0	0	0	0	0	0	0
416	12	0	25	2	24	2	1	1	0	1	0	1	5	2	2	2	2	2	0	0	0	0	0	0	0	0	0	0	0	0	0	0	0	0	0	0	0	0	0	0	0	0	0	0	0	0	0	0	0
417	12	0	30	2	25	2	1	0	1	1	0	1	4	2	2	1	2	2	0	0	0	0	0	0	0	0	0	0	0	0	0	0	0	0	0	0	0	0	0	0	0	0	0	0	0	0	0	0	0
418	12	0	30	2	27	2	1	0	1	1	0	1	5	2	2	2	2	2	0	0	0	0	0	0	0	0	0	0	0	0	0	0	0	0	0	0	0	0	0	0	0	0	0	0	0	0	0	0	0
419	12	0	30	2	25	2	1	2	1	2	0	1	5	2	2	2	2	2	0	0	0	0	0	0	0	0	0	0	0	0	0	0	0	0	0	0	0	0	0	0	0	0	0	0	0	0	0	0	0
420	12	0	32	2	27	2	1	0	1	3	0	1	5	2	0	2	2	2	0	0	0	0	0	0	0	0	0	0	0	0	0	0	0	0	0	0	0	0	0	0	0	0	0	0	0	0	0	0	0
421	12	0	31	2	25	2	2	3	1	0	0	0	5	2	2	2	2	2	1	0	0	0	0	0	0	0	0	0	0	0	0	1	1	0	0	1	0	0	0	0	0	0	0	0	0	0	0	0	1
422	12	0	22	1	17	1	3	2	0	0	0	0	0	1	1	1	1	1	0	0	0	0	0	0	0	0	0	0	0	1	0	0	0	0	0	0	0	0	0	0	0	0	0	0	0	0	1	0	0
423	12	0	36	3	16	1	4	0	0	2	0	1	5	2	2	2	2	2	0	0	0	0	0	0	0	0	0	0	0	0	0	0	0	0	0	0	0	0	0	0	0	0	0	0	0	0	0	0	0
424	12	0	33	2	25	2	1	0	1	0	0	1	3	1	2	0	2	1	0	0	0	0	0	0	0	0	1	0	0	0	1	0	0	0	0	1	0	0	0	0	0	0	0	0	0	0	0	0	0
425	13	0	31	2	22	2	1	0	0	0	0	0	1	1	2	1	1	1	1	0	0	0	0	0	0	0	0	1	0	0	0	0	0	0	0	0	0	0	0	0	0	0	0	0	0	0	0	0	0
426	13	0	25	2	19	1	3	0	1	0	0	0	2	1	1	2	1	2	1	1	1	0	0	0	0	1	1	1	0	0	1	1	1	0	1	1	1	1	0	0	0	0	1	1	1	0	0	1	1
427	13	0	26	2	22	2	1	0	0	1	0	0	1	1	1	1	0	1	1	0	0	0	0	0	0	0	0	0	0	0	0	0	1	0	0	0	0	0	0	0	0	0	0	0	0	0	0	0	0
428	13	0	24	1	21	2	3	1	1	0	0	0	2	1	2	1	2	1	0	0	0	0	0	0	0	0	0	0	0	0	0	0	0	0	0	0	0	0	0	0	0	0	0	0	0	0	0	0	0
429	13	0	27	2	20	2	1	0	1	1	0	0	2	1	1	1	2	2	1	0	0	0	0	0	0	0	1	0	1	0	1	0	0	1	1	1	0	0	0	0	0	0	0	1	0	1	0	1	0
430	13	0	24	1	18	1	3	0	0	3	0	1	5	0	2	0	2	0	0	0	0	0	0	0	0	0	0	0	0	0	0	0	0	0	0	0	0	0	0	0	0	0	0	0	0	0	0	0	0
431	13	0	28	2	19	1	1	2	2	0	0	0	5	2	2	2	2	2	1	1	1	1	0	0	0	0	1	1	1	1	0	1	0	1	0	0	0	0	0	0	0	0	0	0	0	0	0	0	0
432	13	0	30	2	23	2	2	0	1	1	0	1	3	2	0	1	1	2	0	0	0	0	0	0	0	0	0	0	0	0	0	0	0	0	0	0	0	0	0	0	0	0	0	0	0	0	0	0	0
433	13	0	26	2	18	1	1	0	1	0	2	1	3	1	2	2	2	1	0	0	0	0	0	0	0	0	0	0	0	0	0	0	0	0	0	0	0	0	0	0	0	0	0	0	0	0	0	0	0
434	13	0	27	2	25	2	1	0	0	0	0	1	4	1	2	0	2	2	0	0	0	0	0	0	0	0	0	0	0	0	0	0	0	0	0	0	0	0	0	0	0	0	0	0	0	0	0	0	0
435	13	0	31	2	22	2	1	0	1	1	2	1	3	2	2	1	1	2	0	0	0	0	0	0	0	0	1	1	0	0	0	0	0	0	0	1	0	0	0	0	0	0	0	1	1	0	0	0	0
436	13	0	22	1	20	2	2	2	0	1	0	0	2	2	1	1	1	0	1	1	1	0	0	1	0	1	0	0	0	0	0	0	0	0	1	0	0	0	0	0	0	0	0	0	0	0	0	0	0
437	13	0	26	2	22	2	1	0	3	0	2	0	2	2	1	1	1	2	0	0	0	0	0	0	0	0	0	0	0	0	0	0	0	0	0	0	0	0	0	0	0	0	0	0	0	0	0	0	0
438	13	0	25	2	20	2	1	0	1	1	0	1	3	1	2	1	2	2	0	0	0	0	0	0	0	0	0	0	0	0	0	0	0	0	0	0	0	0	0	0	0	0	0	0	0	0	0	0	0
439	13	0	26	2	22	2	4	0	0	0	0	0	2	2	1	1	1	2	1	1	0	0	0	0	0	0	0	0	0	0	0	1	1	0	0	0	0	0	0	0	0	0	0	0	0	0	0	0	0
440	13	0	33	2	19	1	1	0	0	0	0	0	5	2	2	2	2	0	1	0	0	0	0	0	0	0	0	0	0	0	0	1	1	1	0	0	0	0	0	0	0	0	0	0	0	0	0	0	1
441	13	0	38	3	27	2	2	2	0	0	0	0	0	1	1	1	1	1	1	1	1	0	1	1	0	0	0	0	0	0	0	0	0	0	0	1	1	1	0	1	1	0	0	0	0	0	0	0	0
442	13	0	35	3	25	2	1	0	3	0	0	1	5	2	2	2	2	2	1	1	1	1	0	0	0	0	1	0	0	0	1	1	0	1	0	1	0	0	0	0	0	0	0	1	0	0	0	1	1
443	13	0	35	3	25	2	2	0	0	1	1	0	2	1	1	2	1	2	0	0	0	0	0	0	0	0	0	0	0	0	0	0	0	0	0	0	0	0	0	0	0	0	0	0	0	0	0	0	0
444	13	0	35	3	22	2	1	0	0	0	0	0	1	1	2	1	1	1	0	0	0	0	0	0	0	0	0	0	0	0	0	1	0	1	1	0	0	0	0	0	0	0	0	1	1	0	0	0	0
445	13	0	36	3	25	2	1	0	0	3	0	0	2	1	2	1	1	2	1	1	1	1	0	1	0	0	1	1	0	0	0	1	1	0	0	1	0	0	0	0	0	0	0	0	0	0	0	0	1
446	13	0	42	3	30	2	1	1	0	1	0	1	3	2	1	2	2	1	1	0	0	0	0	0	0	0	0	0	0	0	0	0	0	0	0	0	0	0	0	0	0	0	0	0	0	0	0	0	0
447	13	0	34	2	24	2	1	0	0	1	0	0	2	2	1	3	2	1	1	0	0	0	0	0	0	0	1	0	1	1	0	1	0	0	0	1	1	0	0	0	1	0	1	1	0	1	1	0	0
448	13	0	35	3	25	2	2	0	0	0	0	0	0	1	1	1	1	1	0	0	0	0	0	0	0	0	0	0	0	0	0	0	0	0	0	0	0	0	0	0	0	0	0	0	0	0	0	0	0
449	13	0	25	2	22	2	2	2	3	3	2	0	2	1	2	1	1	2	0	0	0	0	0	0	0	0	0	0	0	0	0	0	0	0	0	0	0	0	0	0	0	0	0	0	0	0	0	0	0
450	13	0	33	2	20	2	1	0	0	2	0	1	5	2	2	2	2	2	0	0	0	0	0	0	0	0	0	0	0	0	0	0	0	0	0	0	0	0	0	0	0	0	0	0	0	0	0	0	0
451	13	0	27	2	22	2	1	0	2	2	0	1	4	2	2	2	2	3	0	0	0	0	0	0	0	0	0	0	0	0	0	0	0	0	0	0	0	0	0	0	0	0	0	0	0	0	0	0	0
452	14	0	28	2	20	2	1	0	1	0	0	0	1	1	1	2	1	1	0	0	0	0	0	0	0	0	0	0	0	0	0	0	0	0	0	0	0	0	0	0	0	0	0	0	0	0	0	0	0
453	14	0	25	2	21	2	1	0	1	1	0	1	3	1	1	0	2	2	0	0	0	0	0	0	0	0	0	0	0	0	0	0	0	0	0	0	0	0	0	0	0	0	0	0	0	0	0	0	0
454	14	0	28	2	20	2	2	1	0	0	0	0	1	1	1	1	1	2	0	0	0	0	0	0	0	0	0	0	1	0	0	0	0	1	0	0	0	0	0	0	0	0	0	0	0	1	0	0	0
455	14	0	30	2	25	2	1	0	1	1	0	1	5	0	2	0	2	2	0	0	0	0	0	0	0	0	0	0	0	0	0	0	0	0	0	0	0	0	0	0	0	0	0	0	0	0	0	0	0
456	14	0	27	2	18	1	1	0	2	3	1	1	5	2	2	2	2	2	0	0	0	0	0	0	0	0	0	0	0	0	0	0	0	0	0	0	0	0	0	0	0	0	0	0	0	0	0	0	0
457	14	0	27	2	20	2	1	0	1	0	0	1	5	2	2	2	2	2	1	1	0	0	0	0	0	0	1	1	0	0	1	1	0	1	0	1	0	0	0	0	0	0	0	0	1	0	0	1	1
458	14	0	28	2	24	2	1	0	1	0	0	0	1	2	3	3	3	3	1	0	0	0	0	0	0	0	1	1	0	0	0	1	0	0	1	1	0	0	0	0	0	0	0	1	1	0	0	0	1
459	14	0	28	2	23	2	1	0	0	1	0	1	3	1	2	2	1	2	1	1	1	0	0	1	0	0	0	0	0	1	0	1	0	0	0	1	1	1	0	0	1	0	0	0	0	0	1	0	1
460	14	0	27	2	20	2	1	1	1	2	0	1	5	2	2	2	2	2	0	0	0	0	0	0	0	0	0	0	0	0	0	0	0	0	0	0	0	0	0	0	0	0	0	0	0	0	0	0	0
461	14	0	27	2	22	2	1	1	1	2	0	1	5	0	0	0	0	0	0	0	0	0	0	0	0	0	0	0	0	0	0	0	0	0	0	0	0	0	0	0	0	0	0	0	0	0	0	0	0
462	14	0	25	2	22	2	1	0	2	3	1	1	4	0	2	1	2	0	0	0	0	0	0	0	0	0	0	0	0	0	0	0	0	0	0	0	0	0	0	0	0	0	0	0	0	0	0	0	0
463	14	0	25	2	20	2	1	0	0	2	0	0	1	1	2	1	1	1	1	0	0	0	0	0	0	0	1	0	0	1	1	1	0	1	1	1	0	0	0	0	0	0	0	0	0	0	0	0	1
464	14	0	28	2	18	1	2	3	1	1	1	1	4	2	2	2	3	2	0	0	0	0	0	0	0	0	0	0	0	0	0	0	0	0	0	1	0	0	0	0	0	0	0	1	0	0	1	1	0
465	14	0	30	2	20	2	1	3	2	3	0	1	4	0	2	1	2	2	0	0	0	0	0	0	0	0	0	0	0	0	0	0	0	0	0	0	0	0	0	0	0	0	0	0	0	0	0	0	0
466	14	0	30	2	25	2	1	2	0	0	0	1	4	2	3	2	2	2	1	0	0	0	0	0	0	0	1	1	0	0	1	1	1	1	1	1	0	0	0	0	0	0	0	0	0	0	0	0	1
467	14	0	20	1	17	1	1	0	0	0	0	0	2	2	1	1	1	2	1	1	1	1	0	0	0	0	0	0	0	1	0	0	0	0	0	1	1	1	1	0	0	0	0	0	0	0	0	0	0
468	14	0	25	2	20	2	3	2	0	3	2	1	3	1	1	2	2	2	0	0	0	0	0	0	0	0	0	0	0	0	0	0	0	0	0	0	0	0	0	0	0	0	0	0	0	0	0	0	0
469	14	0	28	2	26	2	1	0	0	0	0	0	5	2	2	2	0	2	1	1	1	0	1	0	0	1	1	0	1	0	1	0	0	0	0	1	1	1	0	1	0	0	1	1	0	1	0	1	0
470	14	0	30	2	22	2	1	0	1	1	0	1	3	2	1	1	0	2	1	0	0	0	0	0	0	0	1	1	0	1	1	1	1	0	1	0	0	0	0	0	0	0	0	0	0	0	0	0	1
471	14	0	25	2	20	2	3	1	1	0	1	0	4	1	2	0	2	2	0	0	0	0	0	0	0	0	0	0	0	0	0	0	0	0	0	0	0	0	0	0	0	0	0	0	0	0	0	0	0
472	14	0	40	3	25	2	1	0	0	0	0	0	0	1	1	1	1	1	1	1	0	0	1	0	0	1	1	0	0	1	0	1	0	0	1	1	1	0	0	1	0	0	1	1	0	0	1	0	1
473	14	0	36	3	24	2	2	0	0	0	0	1	4	1	2	2	2	2	1	0	0	0	0	0	0	0	1	0	0	1	0	1	0	0	1	1	0	0	0	0	0	0	0	1	0	0	1	0	1
474	14	0	39	3	20	2	1	1	1	0	0	0	1	1	1	1	2	1	1	1	1	1	1	0	1	0	1	0	0	0	1	1	0	1	0	1	0	0	0	0	0	0	0	1	0	0	0	1	1
475	14	0	38	3	26	2	2	2	0	0	0	0	1	1	1	1	2	1	1	1	1	0	0	1	1	0	1	0	0	1	1	1	0	0	0	1	1	1	0	0	1	1	0	1	0	0	1	1	1
476	14	0	32	2	25	2	3	0	0	1	0	0	2	2	1	1	1	2	0	0	0	0	0	0	0	0	0	0	0	0	0	0	0	0	0	0	0	0	0	0	0	0	0	0	0	0	0	0	0
477	14	0	42	3	25	2	2	0	0	1	0	1	4	0	2	2	1	2	0	0	0	0	0	0	0	0	0	0	0	0	0	0	0	0	0	0	0	0	0	0	0	0	0	0	0	0	0	0	0
478	14	0	39	3	20	2	1	1	1	0	0	1	3	1	2	2	2	1	1	1	1	1	1	0	1	0	1	0	0	0	1	1	0	1	0	1	1	1	1	1	0	1	0	1	0	0	0	1	1
479	15	0	27	2	22	2	2	0	1	3	0	1	4	1	2	2	2	2	0	0	0	0	0	0	0	0	0	0	0	0	0	0	0	0	0	0	0	0	0	0	0	0	0	0	0	0	0	0	0
480	15	0	29	2	25	2	1	3	0	0	0	1	3	1	1	0	2	2	1	1	0	0	0	1	0	0	1	0	0	1	0	1	1	0	0	1	1	0	0	0	1	0	0	1	0	0	1	0	1
481	15	0	27	2	19	1	1	0	0	0	0	1	4	2	0	2	1	2	1	0	0	0	0	0	0	0	0	0	0	1	0	1	0	1	0	1	0	0	0	0	0	0	0	0	0	0	0	0	1
482	15	0	25	2	20	2	1	0	2	2	0	0	2	1	0	1	0	1	0	0	0	0	0	0	0	0	0	0	0	0	0	0	0	0	0	0	0	0	0	0	0	0	0	0	0	0	0	0	0
483	15	0	22	1	18	1	1	0	1	3	0	0	1	1	1	1	2	1	0	0	0	0	0	0	0	0	0	0	0	0	0	0	0	0	0	0	0	0	0	0	0	0	0	0	0	0	0	0	0
484	15	0	28	2	23	2	2	0	1	1	0	1	4	1	2	2	2	2	0	0	0	0	0	0	0	0	0	0	0	0	0	0	0	0	0	0	0	0	0	0	0	0	0	0	0	0	0	0	0
485	15	0	30	2	22	2	2	1	2	2	1	1	5	2	2	2	0	2	1	1	0	0	1	0	0	0	0	0	0	1	0	0	0	0	0	1	1	0	0	1	0	0	0	0	0	0	0	0	0
486	15	0	22	1	17	1	1	0	1	0	0	1	2	1	0	2	1	1	0	0	0	0	0	0	0	0	0	0	0	0	0	0	0	0	0	0	0	0	0	0	0	0	0	0	0	0	0	0	0
487	15	0	25	2	20	2	1	0	1	1	2	1	3	1	2	1	2	2	0	0	0	0	0	0	0	0	0	0	0	0	0	0	0	0	0	0	0	0	0	0	0	0	0	0	0	0	0	0	0
488	15	0	22	1	20	2	2	0	0	0	1	0	2	2	1	2	1	1	1	0	0	0	0	0	0	0	1	1	0	1	0	1	0	1	0	1	0	0	0	0	0	0	0	1	1	0	1	0	1
489	15	0	27	2	20	2	2	0	1	1	0	1	3	1	1	2	2	2	0	0	0	0	0	0	0	0	0	0	0	0	0	0	0	0	0	0	0	0	0	0	0	0	0	0	0	0	0	0	0
490	15	0	26	2	22	2	3	2	2	2	1	1	0	1	1	1	1	1	0	0	0	0	0	0	0	0	1	1	0	0	1	0	0	0	0	0	0	0	0	0	0	0	0	0	0	0	0	0	0
491	15	0	30	2	24	2	1	3	2	2	2	1	3	1	2	1	2	0	0	0	0	0	0	0	0	0	0	0	0	0	0	0	0	0	0	0	0	0	0	0	0	0	0	0	0	0	0	0	0
492	15	0	27	2	17	1	2	0	2	3	0	1	4	1	0	2	2	0	0	0	0	0	0	0	0	0	0	0	0	0	0	0	0	0	0	0	0	0	0	0	0	0	0	0	0	0	0	0	0
493	15	0	25	2	23	2	3	0	3	2	1	1	5	0	2	2	2	2	1	0	0	0	0	0	0	0	1	0	1	0	1	1	0	0	1	1	0	0	0	0	0	0	0	1	0	1	0	1	1
494	15	0	19	1	16	1	4	2	1	0	0	1	3	1	2	2	1	2	1	1	1	1	0	1	0	0	0	0	0	0	0	1	0	0	1	1	0	0	0	0	0	0	0	0	0	0	0	0	1
495	15	0	27	2	22	2	2	0	2	2	1	0	2	1	0	3	1	2	0	0	0	0	0	0	0	0	0	0	0	0	0	0	0	0	0	0	0	0	0	0	0	0	0	0	0	0	0	0	0
496	15	0	25	2	23	2	1	1	1	3	0	0	0	1	1	1	1	1	0	0	0	0	0	0	0	0	0	0	0	0	0	0	0	0	0	0	0	0	0	0	0	0	0	0	0	0	0	0	0
497	15	0	25	2	20	2	2	0	0	0	0	0	2	2	1	1	1	2	1	1	1	1	1	0	0	0	1	1	0	1	1	1	1	1	0	1	0	0	0	0	0	0	0	1	1	0	1	1	1
498	15	0	35	3	25	2	1	0	1	0	0	1	4	2	1	2	2	2	1	0	1	1	0	0	0	0	1	0	0	1	0	1	1	0	0	1	1	1	1	0	0	0	0	1	0	0	1	0	1
499	15	0	42	3	20	2	1	0	2	0	1	1	4	1	2	0	2	2	0	0	0	0	0	0	0	0	0	0	0	0	0	0	0	0	0	0	0	0	0	0	0	0	0	0	0	0	0	0	0
500	15	0	37	3	25	2	1	0	1	2	2	0	2	2	1	1	2	1	0	0	0	0	0	0	0	0	0	0	0	0	0	0	0	0	0	0	0	0	0	0	0	0	0	0	0	0	0	0	0
501	15	0	37	3	25	2	1	1	0	0	0	0	1	1	1	1	1	2	1	0	0	0	0	0	0	0	0	1	0	0	0	0	0	0	0	0	0	0	0	0	0	0	0	0	0	0	0	0	0
502	15	0	40	3	25	2	1	0	3	3	2	1	5	2	2	2	2	2	0	0	0	0	0	0	0	0	0	0	0	0	0	0	0	0	0	0	0	0	0	0	0	0	0	0	0	0	0	0	0
503	15	0	32	2	22	2	3	2	0	0	0	0	2	2	2	1	1	1	1	1	1	1	0	1	0	1	0	0	0	0	0	0	0	0	0	1	1	1	1	0	1	0	1	0	0	0	0	0	1
504	15	0	40	3	27	2	4	0	1	1	0	0	2	1	2	1	2	1	0	0	0	0	0	0	0	0	0	0	0	0	0	0	0	0	0	0	0	0	0	0	0	0	0	0	0	0	0	0	0
505	15	0	35	3	25	2	3	2	1	1	0	1	4	1	2	2	0	2	0	0	0	0	0	0	0	0	0	0	0	0	0	0	0	0	0	0	0	0	0	0	0	0	0	0	0	0	0	0	0
506	16	0	36	3	24	2	1	0	0	2	1	0	1	1	1	1	1	2	0	0	0	0	0	0	0	0	0	0	0	0	0	0	0	0	0	0	0	0	0	0	0	0	0	0	0	0	0	0	0
507	16	0	33	2	19	1	2	4	2	3	1	0	2	1	1	2	1	2	0	0	0	0	0	0	0	0	0	0	0	0	0	0	0	0	0	0	0	0	0	0	0	0	0	0	0	0	0	0	0
508	16	0	36	3	25	2	1	0	1	0	1	0	2	2	1	2	1	1	0	0	0	0	0	0	0	0	0	0	0	0	0	0	0	0	0	0	0	0	0	0	0	0	0	0	0	0	0	0	0
509	16	0	38	3	20	2	2	0	2	0	0	1	1	1	1	1	1	2	0	0	0	0	0	0	0	0	0	0	0	0	0	0	0	0	0	0	0	0	0	0	0	0	0	0	0	0	0	0	0
510	16	0	46	3	30	2	2	0	0	1	0	1	3	1	0	1	2	2	1	0	0	0	0	0	0	0	1	1	1	0	0	1	1	1	1	0	0	0	0	0	0	0	0	0	0	0	0	0	0
511	16	0	24	1	19	1	1	0	0	1	1	0	4	2	2	2	1	2	1	0	0	0	0	0	0	0	1	0	0	1	1	0	0	0	0	1	0	0	0	0	0	0	0	1	0	0	1	1	0
512	16	0	29	2	20	2	1	0	1	2	0	1	3	1	1	0	2	2	0	0	0	0	0	0	0	0	0	0	0	0	0	0	0	0	0	0	0	0	0	0	0	0	0	0	0	0	0	0	0
513	16	0	25	2	23	2	1	1	2	2	2	1	3	1	2	1	2	2	0	0	0	0	0	0	0	0	0	0	0	0	0	1	0	1	0	0	0	0	0	0	0	0	0	0	0	0	0	0	1
514	16	0	25	2	21	2	1	1	0	3	2	1	3	2	2	1	2	1	1	0	0	0	0	0	0	0	1	1	0	1	1	0	0	0	0	1	0	0	0	0	0	0	0	1	1	0	1	1	0
515	16	0	25	2	18	1	3	3	1	1	1	0	2	2	1	1	2	1	1	0	0	0	0	0	0	0	0	0	0	1	0	0	0	0	0	0	0	0	0	0	0	0	0	0	0	0	0	0	0
516	16	0	27	2	22	2	1	0	1	1	2	0	0	1	1	1	1	1	0	0	0	0	0	0	0	0	1	0	0	0	1	0	0	0	0	1	0	0	0	0	0	0	0	1	0	0	0	1	0
517	16	0	24	1	22	2	1	3	2	3	0	1	3	2	1	2	2	1	0	0	0	0	0	0	0	0	0	0	0	0	0	0	0	0	0	0	0	0	0	0	0	0	0	0	0	0	0	0	0
518	16	0	25	2	23	2	1	0	2	1	0	0	1	1	1	1	1	2	1	1	1	0	1	0	0	0	1	0	0	0	0	0	0	0	0	1	1	1	0	1	0	0	0	1	0	1	0	0	0
519	16	0	28	2	24	2	1	1	1	2	0	1	4	1	2	2	2	2	0	0	0	0	0	0	0	0	0	0	0	0	0	0	0	0	0	0	0	0	0	0	0	0	0	0	0	0	0	0	0
520	16	0	30	2	22	2	4	3	1	2	0	1	4	2	2	1	2	2	0	1	1	0	0	0	0	1	1	0	0	1	1	0	0	0	0	1	0	0	0	0	0	0	0	1	0	0	1	1	0
521	16	0	19	1	18	1	2	0	0	1	0	0	0	1	1	1	1	1	1	1	0	0	0	1	0	0	1	1	0	0	1	1	1	0	0	1	1	0	0	0	1	0	0	1	1	0	0	1	1
522	16	0	33	2	25	2	3	2	0	2	0	0	1	1	1	0	1	1	1	1	1	1	1	0	0	0	0	0	0	0	1	1	0	0	0	0	0	0	0	0	0	0	0	0	0	0	0	0	0
523	16	0	45	3	30	2	1	1	1	0	0	1	3	2	1	1	2	2	1	0	0	0	0	0	0	0	1	0	1	0	0	1	1	0	0	1	1	1	1	0	0	0	1	1	0	1	0	0	1
524	16	0	30	2	20	2	1	0	0	3	0	0	1	1	1	1	1	2	0	0	0	0	0	0	0	0	0	0	0	0	0	0	0	0	0	0	0	0	0	0	0	0	0	0	0	0	0	0	0
525	16	0	40	3	25	2	2	0	0	1	0	0	0	1	1	1	1	1	1	0	0	0	0	0	0	0	1	0	0	1	1	0	0	0	0	1	0	0	0	0	0	0	0	1	0	0	1	1	1
526	16	0	28	2	27	2	1	0	3	0	0	0	2	1	2	2	1	1	0	0	0	0	0	0	0	0	0	0	0	0	0	0	0	0	0	0	0	0	0	0	0	0	0	0	0	0	0	0	0
527	16	0	34	2	25	2	1	0	0	1	0	1	3	1	2	2	2	1	0	0	0	0	0	0	0	0	0	0	0	0	0	0	0	0	0	0	0	0	0	0	0	0	0	0	0	0	0	0	0
528	16	0	37	3	25	2	2	0	1	2	0	1	4	3	2	2	2	2	0	0	0	0	0	0	0	0	0	0	0	0	0	0	0	0	0	0	0	0	0	0	0	0	0	0	0	0	0	0	0
529	16	0	33	2	25	2	1	0	0	3	0	1	5	2	2	2	2	2	0	0	0	0	0	0	0	0	0	0	0	0	0	0	0	0	0	0	0	0	0	0	0	0	0	0	0	0	0	0	0
530	16	0	32	2	18	1	1	1	2	0	0	1	3	2	2	2	1	1	0	0	0	0	0	0	0	0	0	0	0	0	0	0	0	0	0	0	0	0	0	0	0	0	0	0	0	0	0	0	0
531	16	0	30	2	24	2	1	1	2	0	1	0	2	2	1	1	1	2	0	0	0	0	0	0	0	0	0	0	0	0	0	0	0	0	0	0	0	0	0	0	0	0	0	0	0	0	0	0	0
532	16	0	37	3	20	2	2	1	1	2	0	0	0	1	1	1	1	1	0	0	0	0	0	0	0	0	0	0	0	0	0	0	0	0	0	0	0	0	0	0	0	0	0	0	0	0	0	0	0
[truncated: 57 more columns]

## Sheet: Variable View
Name	Type	Width	Decimals	Label	Values	Missing	Columns	Align	Measure	Role
id	Numeric	8	0	identification number of participants	None	None	8	Right	Scale	Input
cluste_id	Numeric	8	0	Cluster identification code	None	None	8	Right	Scale	Input
study_group	Numeric	8	0	Study group (intervention vs control)	{0, Control, 1, intervention	None	8	Right	Nominal	Input
age	Numeric	8	0	Age	None	None	8	Right	Scale	Input
age_cat	Numeric	8	0	Age category	{1, 15-24, 2, 25-34, 3, 35-49}	None	8	Right	Nominal	Input
age_marriage	Numeric	8	0	Age at marriage	None	None	8	Right	Scale	Input
age@marcat	Numeric	8	0	Age at marriage category	{1, <20, 2, ≥ 20}	None	8	Right	Nominal	Input
religion	Numeric	8	0	Religion of participant	{1, protestant, 2, Orthodox, 3, Muslim, 4, Catholic, 5, Adventist, 6, Apostolic}	None	8	Right	Nominal	Input
ethnicity	Numeric	8	0	Ethnicity of participant	{0, Hadiya, 1, Kembata, 2, Silte, 3, Gurage, 4, Other}	None	8	Right	Nominal	Input
edu	Numeric	8	0	Education status	{0, No education, 1, Elementary, 2, Highschool, 3, College, or higher(tertiary)}	None	8	Right	Nominal	Input
edu_hus	Numeric	8	0	Husband education status	0, No education, 1, Elementary, 2, Highschool, 3, College, or higher(tertiary)}	None	8	Right	Nominal	Input
occup	Numeric	8	0	Occupation	{0, housewife, 1, Merchant, 2, Employed}	None	8	Right	Nominal	Input
base_autonomy	Numeric	8	0	Autonomy at baseline	{0, lower, 1, Higher}	None	8	Right	Ordinal	Input
auton_score	Numeric	8	0	Autonomy score	None	None	8	Right	Scale	Input
household_purchase	Numeric	8	0	On household purchases including small and large ones	{0, Wife only, 1, Husband only, 2, Huband and wife together, 3, Someone else/other family member}	None	8	Right	Nominal	Input
family_visit	Numeric	8	0	Visiting relatives and friends	{0, Wife only, 1, Husband only, 2, Huband and wife together, 3, Someone else/other family member}	None	8	Right	Nominal	Input
wife_spending	Numeric	8	0	Spending the wife's earnings	{0, Wife only, 1, Husband only, 2, Huband and wife together, 3, Someone else/other family member}	None	8	Right	Nominal	Input
numb_o_children	Numeric	8	0	The number of children to have	{0, Wife only, 1, Husband only, 2, Huband and wife together, 3, Someone else/other family member}	None	8	Right	Nominal	Input
seeking_own_healtcare	Numeric	8	0	Obtaining health care for you	{0, Wife only, 1, Husband only, 2, Huband and wife together, 3, Someone else/other family member}	None	8	Right	Nominal	Input
Ipv_baseline	Numeric	8	0	Expereince of any IPV @ baseline	{0, no, 1, yes}	None	8	Right	Nominal	Input
phys_baseline	Numeric	8	0	Experience of physical ipv @ baseline	{0, no, 1, yes}	None	8	Right	Nominal	Input
slap_throw_bln	Numeric	8	0	Slap you or throw something at you that could hurt you/baseline	{0, no, 1, yes}	None	8	Right	Nominal	Input
push_shove_bln	Numeric	8	0	Push you, shove you or pull your hair/baseline	{0, no, 1, yes}	None	8	Right	Nominal	Input
hit_bln	Numeric	8	0	Hit you with his fist or with something else that could hurt you/baseline	{0, no, 1, yes}	None	8	Right	Nominal	Input
kick_bln	Numeric	8	0	Kick you, drag you about or beat you up/baseline	{0, no, 1, yes}	None	8	Right	Nominal	Input
choke_bln	Numeric	8	0	Attempt to choke you or burn you on purpose/baseline	{0, no, 1, yes}	None	8	Right	Nominal	Input
threat_use_bln	Numeric	8	0	Threaten to use or actually use a gun,Knife or other weapon against you/baseline	{0, no, 1, yes}	None	8	Right	Nominal	Input
psch_ipv_bln	Numeric	8	0	Psychological ipv at baseline	{0, no, 1, yes}	None	8	Right	Nominal	Input
say_do_bln	Numeric	8	0	Say or do something to humiliate you in front of another person/baseline	{0, no, 1, yes}	None	8	Right	Nominal	Input
threat_hurt_bln	Numeric	8	0	Threaten to hurt or harm you orsomeone you care about/baseline	{0, no, 1, yes}	None	8	Right	Nominal	Input
insult_bln	Numeric	8	0	Insult you or make you feel bad about yourself/baseline	{0, no, 1, yes}	None	8	Right	Nominal	Input
do_scare_bln	Numeric	8	0	Do things to scare or intimidate you on purpose/baseline	{0, no, 1, yes}	None	8	Right	Nominal	Input
sex_ipv_bln	Numeric	8	0	Sexual ipv at baseline	{0, no, 1, yes}	None	8	Right	Nominal	Input
force_sex_bln	Numeric	8	0	Physically force you to have sexual intercourse with him when you did not want to	{0, no, 1, yes}	None	8	Right	Nominal	Input
force_threats_bln	Numeric	8	0	Force you with threats or in any other way to perform sexual acts you did not want	{0, no, 1, yes}	None	8	Right	Nominal	Input
forece_other_bln	Numeric	8	0	Physically force you to perform any other sexual acts you did not want to	{0, no, 1, yes}	None	8	Right	Nominal	Input
ipv_eln	Numeric	8	0	Experience of any IPV at endline	{0, no, 1, yes}	None	8	Right	Nominal	Input
phy_ipv_eln	Numeric	8	0	Experience of phyical IPV at endline	{0, no, 1, yes}	None	8	Right	Nominal	Input
slap_eln	Numeric	8	0	Slap you or throw something at you that could hurt you/endline	{0, no, 1, yes}	None	8	Right	Nominal	Input
push_eln	Numeric	8	0	Push you, shove you or pull your hair/endline	{0, no, 1, yes}	None	8	Right	Nominal	Input
hit_eln	Numeric	8	0	Hit you with his fist or with something else that could hurt you/endline	{0, no, 1, yes}	None	8	Right	Nominal	Input
kick_eln	Numeric	8	0	Kick you, drag you about or beat you up/endline	{0, no, 1, yes}	None	8	Right	Nominal	Input
choke_eln	Numeric	8	0	Attempt to choke you or burn you on purpose/endline	{0, no, 1, yes}	None	8	Right	Nominal	Input
threat_use_eln	Numeric	8	0	Threaten to use or actually use a gun,Knife or other weapon against you/endline	{0, no, 1, yes}	None	8	Right	Nominal	Input
pscho_ipv	Numeric	8	0	Experience of psychological IPV at endline	{0, no, 1, yes}	None	8	Right	Nominal	Input
say_do_eln	Numeric	8	0	Say or do something to humiliate you in front of another person	{0, no, 1, yes}	None	8	Right	Nominal	Input
threat_hurt_eln	Numeric	8	0	Threaten to hurt or harm you orsomeone you care about	{0, no, 1, yes}	None	8	Right	Nominal	Input
insult_eln	Numeric	8	0	Insult you or make you feel bad about yourself	{0, no, 1, yes}	None	8	Right	Nominal	Input
scare_eln	Numeric	8	0	Do things to scare or intimidate you on purpose	{0, no, 1, yes}	None	8	Right	Nominal	Input
sex_ipv_eln	Numeric	8	0	Experience of sexual IPV at endline	{0, no, 1, yes}	None	8	Right	Nominal	Input
force_sex_eln	Numeric	8	0	Physically force you to have sexual intercourse with him when you did not want to	{0, no, 1, yes}	None	8	Right	Nominal	Input
force_threats_eln	Numeric	8	0	Force you with threats or in any other way to perform sexual acts you did not want	{0, no, 1, yes}	None	8	Right	Nominal	Input
force_other_eln	Numeric	8	0	Physically force you to perform any other sexual acts you did not want to	{0, no, 1, yes}	None	8	Right	Nominal	Input
hous_hold	Numeric	8	0	Household characteristicsforce	None	None	8	Right	Nominal	Input
house_typep	Numeric	8	0	Housing type status	{0, not improved, 1, Improved}	None	8	Right	Nominal	Input
separ_roomp	Numeric	8	0	Having separate room	{0, no, 1, yes}	None	8	Right	Nominal	Input
separ_animalromp	Numeric	8	0	Having separate animal room	{0, no, 1, yes}	None	8	Right	Nominal	Input
sep_kitchen_p	Numeric	8	0	Having separate kitchen	{0, no, 1, yes}	None	8	Right	Nominal	Input
cow_ownerp	Numeric	8	0	Cow/s ownership	{0, no, 1, yes}	None	8	Right	Nominal	Input
ox_ownership	Numeric	8	0	Ox/en ownership	{0, no, 1, yes}	None	8	Right	Nominal	Input
calf_ownershipp	Numeric	8	0	Calf/calves ownership	{0, no, 1, yes}	None	8	Right	Nominal	Input
other_cattleshipp	Numeric	8	0	Other cattles ownership	{0, no, 1, yes}	None	8	Right	Nominal	Input
horse_ownership	Numeric	8	0	Horse/s ownership	{0, no, 1, yes}	None	8	Right	Nominal	Input
donkey_ownershipp	Numeric	8	0	Donkey/s ownership	{0, no, 1, yes}	None	8	Right	Nominal	Input
mule_ownership	Numeric	8	0	Mule/s ownership	{0, no, 1, yes}	None	8	Right	Nominal	Input
sheep_ownership	Numeric	8	0	Sheep/s ownership	{0, no, 1, yes}	None	8	Right	Nominal	Input
goat_ownership	Numeric	8	0	Goat/s ownership	{0, no, 1, yes}	None	8	Right	Scale	Input
hen_ownership	Numeric	8	0	Hen/s ownership	{0, no, 1, yes}	None	8	Right	Nominal	Input
beehive_owner	Numeric	8	0	Beehive/s ownership	{0, no, 1, yes}	None	8	Right	Nominal	Input
land_ownersh	Numeric	8	0	Land ownership	{0, no, 1, yes}	None	8	Right	Nominal	Input
radio_ownshp	Numeric	8	0	Radio/s ownership	{0, no, 1, yes}	None	8	Right	Nominal	Input
own_mobile	Numeric	8	0	Own mobile phone	{0, no, 1, yes}	None	8	Right	Nominal	Input
own_dinningtab	Numeric	8	0	Own dinning table/s	{0, no, 1, yes}	None	8	Right	Nominal	Input
own_sofa	Numeric	8	0	Own sofa/s	{0, no, 1, yes}	None	8	Right	Nominal	Input
bed_w_sponge	Numeric	8	0	Own bed with sponge	{0, no, 1, yes}	None	8	Right	Nominal	Input
own_solarligt	Numeric	8	0	Own solar light	{0, no, 1, yes}	None	8	Right	Nominal	Input
own_watch	Numeric	8	0	Own watch	{0, no, 1, yes}	None	8	Right	Nominal	Input
own_bike	Numeric	8	0	Own bike	{0, no, 1, yes}	None	8	Right	Nominal	Input
own_motorbike	Numeric	8	0	Own motor bike	{0, no, 1, yes}	None	8	Right	Nominal	Input
anml_drawncart	Numeric	8	0	Own animal drawncart	{0, no, 1, yes}	None	8	Right	Nominal	Input
own_bankaccount	Numeric	8	0	Own bank account	{0, no, 1, yes}	None	8	Right	Nominal	Input
ownkhat_farm	Numeric	8	0	Own khat farm	{0, no, 1, yes}	None	8	Right	Nominal	Input
owneucal_farm	Numeric	8	0	Own eucalptus farm	{0, no, 1, yes}	None	8	Right	Nominal	Input
teff_inkg	Numeric	8	0	Produce teff	{0, no, 1, yes}	None	8	Right	Nominal	Input
maize	Numeric	8	0	Produce maize	{0, no, 1, yes}	None	8	Right	Nominal	Input
wheat	Numeric	8	0	Produce wheat	{0, no, 1, yes}	None	8	Right	Nominal	Input
Barley	Numeric	8	0	Produce barley	{0, no, 1, yes}	None	8	Right	Nominal	Input
bean	Numeric	8	0	Produce bean	{0, no, 1, yes}	None	8	Right	Nominal	Input
pea	Numeric	8	0	Produce pea	{0, no, 1, yes}	None	8	Right	Nominal	Input
nut	Numeric	8	0	Produce nut	{0, no, 1, yes}	None	8	Right	Nominal	Input
chick_pea	Numeric	8	0	Produce chick pea	{0, no, 1, yes}	None	8	Right	Nominal	Input
gomen	Numeric	8	0	Produce gomen	{0, no, 1, yes}	None	8	Right	Nominal	Input
carrot	Numeric	8	0	Produce carrot	{0, no, 1, yes}	None	8	Right	Nominal	Input
potato	Numeric	8	0	Produce potato	{0, no, 1, yes}	None	8	Right	Nominal	Input
tomato	Numeric	8	0	Produce tomato	{0, no, 1, yes}	None	8	Right	Nominal	Input
cabbage_owner	Numeric	8	0	Produce cabbage	{0, no, 1, yes}	None	8	Right	Nominal	Input
onion_owner	Numeric	8	0	Produce onion	{0, no, 1, yes}	None	8	Right	Nominal	Input
garlic_owner	Numeric	8	0	Produce garlic	{0, no, 1, yes}	None	8	Right	Nominal	Input
beatroot_owner	Numeric	8	0	Produce beatroot	{0, no, 1, yes}	None	8	Right	Nominal	Input
pumpkin_owner	Numeric	8	0	Produce pumpkin	{0, no, 1, yes}	None	8	Right	Nominal	Input
pepper_owner	Numeric	8	0	Produce pepper	{0, no, 1, yes}	None	8	Right	Nominal	Input
mango_owner	Numeric	8	0	Produce mango	{0, no, 1, yes}	None	8	Right	Nominal	Input
banana_owner	Numeric	8	0	Produce banana	{0, no, 1, yes}	None	8	Right	Nominal	Input
avocado_owner	Numeric	8	0	Produce avocado	{0, no, 1, yes}	None	8	Right	Nominal	Input
papaya_owner	Numeric	8	0	Produce papaya	{0, no, 1, yes}	None	8	Right	Nominal	Input
lemon_owner	Numeric	8	0	Produce lemon	{0, no, 1, yes}	None	8	Right	Nominal	Input
socioecono	Numeric	8	0	Socioeconomic satus	{1, low, 2, Middle, 3, High}	None	8	Right	Ordinal	Input
